# Supplementary material for: Core promoter in TNBC is highly mutated with rich ethnic signature
Source: Brief Funct Genomics. 2022 Oct 28;22(1):9–19. doi: 10.1093/bfgp/elac035 (PMC9853936; doi:10.1093/bfgp/elac035)
Supplement: Supplementary_Table_1_elac035 [file supplementary_table_1_elac035.xlsx]

## Sheet: Sheet1
Supplementary Table 1. Sources of genome data used for polymorphic variant filtration
Project	Year	Cases	URL	Ref.
Genomics Thailand project (T-Rex)	2021	241	https://www.ncbi.nlm.nih.gov/pubmed/34496037	17
Population genome database for the genomic data of the Han Chinese Genome (PGG.Han)	2020	114783	https://www.ncbi.nlm.nih.gov/pubmed/31584086	33
Shanghai breast cancer 2020	2020	610	https://www.ncbi.nlm.nih.gov/pubmed/32318955	32
GenomeAsia 100K	2019	1739	https://www.ncbi.nlm.nih.gov/pubmed/31802016	30
Chinese Academy of Sciences Precision Medicine Initiative	2019	597	https://www.ncbi.nlm.nih.gov/pubmed/31494266	29
Database of somatic mutations in normal cells	2019	579	https://www.ncbi.nlm.nih.gov/pubmed/30380071	31
Genome Variation Map	2018	215	https://www.ncbi.nlm.nih.gov/pubmed/29069473	28
WGS of Han Chinese genomes	2017	90	https://www.ncbi.nlm.nih.gov/pubmed/28938720	27
EAS of 1000 Genomes	2015	456	https://www.ncbi.nlm.nih.gov/pubmed/26432245	26
Total		119310
