# Supplementary material for: Core promoter in TNBC is highly mutated with rich ethnic signature
Source: Brief Funct Genomics. 2022 Oct 28;22(1):9–19. doi: 10.1093/bfgp/elac035 (PMC9853936; doi:10.1093/bfgp/elac035)
Supplement: Supplementary_Table_2_elac035 [file supplementary_table_2_elac035.xlsx]

## Sheet: Sheet1
Supplementary Table 2. List of somatic mutations identified in core promoters
Gene	To TSS	Chr.	Start	End	Ref.	Alt.	#Carrier	dbSNP	1000G	ESP6500	ExAC	gnomAD	COSMIC	ClinVar
TNFSF10	-100	chr3	172241397	172241398	GG	AA	2	-	-	-	-	-	-	-
CCDC186;MIR2110	-100	chr10	115934079	115934079	G	T	2	-	-	-	-	-	-	-
SATB2-AS1	-99	chr2	200336088	200336088	A	G	2	-	-	-	-	-	-	-
SATB2-AS1	-99	chr2	200336088	200336088	A	T	2	-	-	-	-	-	-	-
MIR1193;MIR494	-99	chr14	101496289	101496289	C	A	2	-	-	-	-	-	-	-
LOC102725254;RAB3A	-99	chr19	18314973	18314973	G	T	2	-	-	-	-	-	-	-
LCLAT1	-98	chr2	30669993	30669993	-	GGCCGGGCGCGGTGGCTCACGCCTGTAATCCCAGCAC	2	-	-	-	-	-	-	-
LINC00563	-98	chr13	46872077	46872077	G	A	2	-	-	-	-	-	-	-
LINC00563	-98	chr13	46872077	46872077	G	T	2	-	-	-	-	-	-	-
ATXN2L	-98	chr16	28834258	28834270	CCCCCCCCCCCCC	-	9	-	-	-	-	-	-	-
SLC7A3	-97	chrX	70151072	70151072	C	-	3	-	-	-	-	-	-	-
WRB-SH3BGR	-97	chr21	40817702	40817703	CC	GT	42	-	-	-	-	-	-	-
AK5	-96	chr1	77747565	77747565	G	A	2	-	-	-	-	-	-	-
PPARGC1A	-96	chr4	24474548	24474548	-	GTGTGTGTGTGTGT	7	-	-	-	-	-	-	-
PPARGC1A	-96	chr4	24474548	24474548	-	GTGTGTGTGTGT	7	-	-	-	-	-	-	-
PPARGC1A	-96	chr4	24474548	24474548	-	GTGTGTGTGT	7	-	-	-	-	-	-	-
DOK2	-96	chr8	21771315	21771315	T	-	14	-	-	-	-	-	-	-
DOK2	-96	chr8	21771315	21771315	-	T	14	-	-	-	-	-	-	-
PTPN3	-96	chr9	112260689	112260689	G	T	2	-	-	-	-	-	-	-
SLC5A12	-96	chr11	26743670	26743670	T	G	52	-	-	-	-	-	-	-
EIF5A	-96	chr17	7211597	7211597	G	A	2	-	-	-	-	-	-	-
PPARGC1A	-95	chr4	24474547	24474548	GT	-	7	-	-	-	-	-	-	-
DOK2	-95	chr8	21771314	21771315	TT	-	14	-	-	-	-	-	-	-
TSKU	-95	chr11	76494189	76494189	C	A	3	-	-	-	-	-	-	-
GPI	-95	chr19	34855549	34855549	A	C	2	-	-	-	-	-	-	-
GPI	-95	chr19	34855549	34855549	A	T	2	-	-	-	-	-	-	-
DOK2	-94	chr8	21771313	21771315	TTT	-	14	-	-	-	-	-	-	-
MRPL42	-94	chr12	93861171	93861171	T	C	9	-	-	-	-	-	-	-
TGFB3	-94	chr14	76448459	76448459	C	A	2	-	-	-	-	-	-	-
APEX2	-93	chrX	55026662	55026662	C	T	2	-	-	-	-	-	-	-
HAPLN4	-93	chr19	19373689	19373689	A	C	36	-	-	-	-	-	-	-
WRB-SH3BGR	-93	chr21	40817702	40817703	CC	GT	42	-	-	-	-	-	-	-
SAPCD2	-92	chr9	139965120	139965120	-	TTTT	12	-	-	-	-	-	-	-
ING1	-92	chr13	111364877	111364877	-	GGGGG	34	-	-	-	-	-	-	-
NIPA1	-92	chr15	23086935	23086935	C	A	2	-	-	-	-	-	-	-
RCN3	-92	chr19	50030782	50030782	C	G	2	-	-	-	-	-	-	-
CFAP74	-91	chr1	1935367	1935367	-	GGGTCG	3	-	-	-	-	-	-	-
DOK2	-91	chr8	21771310	21771315	TTTTTT	-	14	-	-	-	-	-	-	-
TNFSF15	-91	chr9	117568499	117568499	A	-	4	-	-	-	-	-	-	-
TNFSF15	-91	chr9	117568499	117568499	-	AAAAAAAAAAA	4	-	-	-	-	-	-	-
FBXO33	-91	chr14	39901795	39901796	CG	AT	2	-	-	-	-	-	-	-
IRF2BPL	-91	chr14	77495133	77495133	A	G	2	-	-	-	-	-	-	-
IRF2BPL	-91	chr14	77495133	77495133	A	T	2	-	-	-	-	-	-	-
EHD4;PLA2G4E-AS1	-91	chr15	42264846	42264846	G	T	2	-	-	-	-	-	-	-
EHD4;PLA2G4E-AS1	-91	chr15	42264846	42264847	GC	TA	2	-	-	-	-	-	-	-
KCNK6	-91	chr19	38810391	38810392	GC	AT	7	-	-	-	-	-	-	-
SMN1;SMN2	-90	chr5	69345259	69345259	G	A	2	-	-	-	-	-	-	-
SEM1	-90	chr7	96339293	96339293	T	-	3	-	-	-	-	-	-	-
SEM1	-90	chr7	96339293	96339293	-	T	3	-	-	-	-	-	-	-
TEX13B	-90	chrX	107225690	107225690	C	A	2	-	-	-	-	-	-	-
HCAR2	-90	chr12	123187994	123187994	A	-	4	-	-	-	-	-	-	-
HCAR2	-90	chr12	123187994	123187994	-	AAA	4	-	-	-	-	-	-	-
NDRG2	-90	chr14	21493275	21493275	C	A	2	-	-	-	-	-	-	-
ARL6IP6;PRPF40A	-89	chr2	153574064	153574064	C	A	2	-	-	-	-	-	-	-
ARL6IP6;PRPF40A	-89	chr2	153574064	153574064	C	T	2	-	-	-	-	-	-	-
DCBLD1	-89	chr6	117803676	117803677	CG	GT	38	-	-	-	-	-	-	-
SEM1	-89	chr7	96339292	96339293	TT	-	3	-	-	-	-	-	-	-
LOC101928401	-89	chr7	56605912	56605912	C	A	2	-	-	-	-	-	-	-
LOC101928401	-89	chr7	56605912	56605912	C	T	2	-	-	-	-	-	-	-
HCAR2	-89	chr12	123187993	123187994	AA	-	4	-	-	-	-	-	-	-
INSR	-89	chr19	7294402	7294402	C	A	31	-	-	-	-	-	-	-
CHL1	-88	chr3	361275	361277	AAA	-	17	-	-	-	-	-	-	-
CHL1	-88	chr3	361276	361277	AA	-	17	-	-	-	-	-	-	-
CHL1	-88	chr3	361277	361277	A	-	17	-	-	-	-	-	-	-
CHL1	-88	chr3	361277	361277	-	A	17	-	-	-	-	-	-	-
TNFSF15	-88	chr9	117568496	117568499	AAAA	-	4	-	-	-	-	-	-	-
SLC2A8	-88	chr9	130159328	130159328	G	T	2	-	-	-	-	-	-	-
DNA2	-88	chr10	70231966	70231966	T	C	3	-	-	-	-	-	-	-
HCAR2	-88	chr12	123187992	123187994	AAA	-	4	-	-	-	-	-	-	-
HERC2P10	-88	chr15	31110149	31110150	TG	CA	3	-	-	-	-	-	-	-
RAB33B	-87	chr4	140374873	140374873	G	T	9	-	-	-	-	-	-	-
LOC101927815	-87	chr8	2586078	2586078	G	A	3	-	-	-	-	-	-	-
CYSRT1	-87	chr9	140118998	140118999	TG	CA	2	-	-	-	-	-	-	-
LOC101929613	-87	chr16	3048868	3048868	C	A	2	-	-	-	-	-	-	-
KRT33A	-87	chr17	39507151	39507151	T	-	7	-	-	-	-	-	-	-
WRB-SH3BGR	-87	chr21	40817702	40817703	CC	GT	42	-	-	-	-	-	-	-
KRT33A	-86	chr17	39507150	39507151	TT	-	7	-	-	-	-	-	-	-
DCAF4L1	-85	chr4	41983627	41983627	A	C	2	-	-	-	-	-	-	-
DUSP26	-85	chr8	33455400	33455400	-	ACACACACACACACACACACACACACAC	5	-	-	-	-	-	-	-
DUSP26	-85	chr8	33455400	33455400	-	ACACACACACACACACACACAC	5	-	-	-	-	-	-	-
DUSP26	-85	chr8	33455400	33455400	-	ACACACACACACACACACACACACAC	5	-	-	-	-	-	-	-
NFIB	-85	chr9	14314130	14314130	T	A	2	-	-	-	-	-	-	-
KRT33A	-85	chr17	39507149	39507151	TTT	-	7	-	-	-	-	-	-	-
KRT33A	-84	chr17	39507148	39507151	TTTT	-	7	-	-	-	-	-	-	-
BMPR1B;BMPR1B-AS1	-83	chr4	95679035	95679044	AAAAAAAAAA	-	2	-	-	-	-	-	-	-
BMPR1B;BMPR1B-AS1	-83	chr4	95679036	95679044	AAAAAAAAA	-	2	-	-	-	-	-	-	-
BMF	-83	chr15	40398722	40398722	-	ACACACACACACAC	12	-	-	-	-	-	-	-
BMF	-83	chr15	40398722	40398722	-	ACACACACACACACACACACACACAC	12	-	-	-	-	-	-	-
BMF	-83	chr15	40398722	40398722	-	ACACACAC	12	-	-	-	-	-	-	-
BMF	-83	chr15	40398722	40398722	-	ACACACACACACACAC	12	-	-	-	-	-	-	-
BMF	-83	chr15	40398722	40398722	-	ACACACACACAC	12	-	-	-	-	-	-	-
BMF	-83	chr15	40398722	40398722	-	ACACACACACACACACAC	12	-	-	-	-	-	-	-
BMF	-83	chr15	40398722	40398722	-	ACACACACAC	12	-	-	-	-	-	-	-
BMF	-83	chr15	40398722	40398722	-	ACACACACACACACACACACAC	12	-	-	-	-	-	-	-
LINC01922	-83	chr18	72076599	72076599	-	TTTTT	3	-	-	-	-	-	-	-
LINC01011	-82	chr6	2988114	2988118	AAAAA	-	10	-	-	-	-	-	-	-
LINC01011	-82	chr6	2988115	2988118	AAAA	-	10	-	-	-	-	-	-	-
LINC01011	-82	chr6	2988116	2988118	AAA	-	10	-	-	-	-	-	-	-
LINC01011	-82	chr6	2988117	2988118	AA	-	10	-	-	-	-	-	-	-
BCAR1	-82	chr16	75299928	75299928	C	T	2	-	-	-	-	-	-	-
GRWD1;GRIN2D	-82	chr19	48948947	48948947	C	T	11	-	-	-	-	-	-	-
ZNF350	-82	chr19	52490161	52490161	C	A	2	-	-	-	-	-	-	-
ZNF350	-82	chr19	52490161	52490161	C	T	2	-	-	-	-	-	-	-
LINC00434	-81	chr13	60842319	60842319	G	A	2	-	-	-	-	-	-	-
ESRRG	-80	chr1	217311177	217311177	C	T	2	-	-	-	-	-	-	-
RDH8	-80	chr19	10123844	10123844	C	A	2	-	-	-	-	-	-	-
MCF2L2	-79	chr3	183146136	183146136	C	G	2	-	-	-	-	-	-	-
SPRNP1	-79	chr10	135383541	135383541	T	C	2	-	-	-	-	-	-	-
SF1	-79	chr11	64546395	64546395	C	T	2	-	-	-	-	-	-	-
RAP1GAP2	-79	chr17	2680118	2680135	GGAGGAGGAGGAGGAGGA	-	8	-	-	-	-	-	-	-
RAP1GAP2	-79	chr17	2680121	2680135	GGAGGAGGAGGAGGA	-	8	-	-	-	-	-	-	-
RAP1GAP2	-79	chr17	2680133	2680135	GGA	-	8	-	-	-	-	-	-	-
MTCL1	-79	chr18	8717289	8717289	G	T	2	-	-	-	-	-	-	-
RDH8	-79	chr19	10123844	10123845	CT	AG	2	-	-	-	-	-	-	-
ZCCHC3	-79	chr20	278124	278124	-	A	19	-	-	-	-	-	-	-
ANKRD20A2;ANKRD20A3	-78	chr9	42368224	42368224	C	G	2	-	-	-	-	-	-	-
MAP7D2	-78	chrX	20135192	20135192	G	A	2	-	-	-	-	-	-	-
APBB1	-78	chr11	6426241	6426241	G	C	2	-	-	-	-	-	-	-
AKAP6	-78	chr14	32798400	32798400	C	T	2	-	-	-	-	-	-	-
AKAP6	-78	chr14	32798400	32798400	C	A	2	-	-	-	-	-	-	-
MCM3AP;YBEY	-78	chr21	47705386	47705387	CT	AA	2	-	-	-	-	-	-	-
MFAP2	-77	chr1	17308158	17308158	C	A	17	-	-	-	-	-	-	-
DRD3	-77	chr3	113918331	113918331	C	A	2	-	-	-	-	-	-	-
SRRM1	-76	chr1	24969973	24969973	A	C	2	-	-	-	-	-	-	-
CCRL2;LOC102724297	-76	chr3	46448644	46448644	G	A	2	-	-	-	-	-	-	-
AVPI1	-76	chr10	99447091	99447092	CC	AA	2	-	-	-	-	-	-	-
ETS1	-76	chr11	128392281	128392281	C	G	2	-	-	-	-	-	-	-
PCDHB5	-75	chr5	140514712	140514712	G	T	2	-	-	-	-	-	-	-
MCMDC2	-75	chr8	67783661	67783661	G	A	2	-	-	-	-	-	-	-
HOXC8	-75	chr12	54402809	54402814	CGCCGC	-	15	-	-	-	-	-	-	-
HOXC8	-75	chr12	54402812	54402814	CGC	-	15	-	-	-	-	-	-	-
LINC02259	-75	chr15	72929371	72929372	GA	CC	4	-	-	-	-	-	-	-
ZNF559;ZNF559-ZNF177	-75	chr19	9435295	9435295	-	C	26	-	-	-	-	-	-	-
AXL	-75	chr19	41725028	41725028	G	A	2	-	-	-	-	-	-	-
SLC1A2	-74	chr11	35441684	35441684	-	TT	8	-	-	-	-	-	-	-
SLC1A2	-74	chr11	35441684	35441684	T	-	8	-	-	-	-	-	-	-
CANT1	-74	chr17	77005973	77005973	-	G	4	-	-	-	-	-	-	-
INMT-MINDY4	-73	chr7	30810959	30810959	C	A	2	-	-	-	-	-	-	-
LINC01496	-73	chrX	51250366	51250367	CT	TG	2	-	-	-	-	-	-	-
IFIT1	-73	chr10	91152229	91152229	-	C	15	-	-	-	-	-	-	-
SLC1A2	-73	chr11	35441683	35441684	TT	-	8	-	-	-	-	-	-	-
TCF4	-73	chr18	53253423	53253423	-	AGCAGCAGCAGC	29	-	-	-	-	-	-	-
POLR1E	-72	chr9	37485859	37485859	C	A	2	-	-	-	-	-	-	-
ATL3	-72	chr11	63439274	63439274	C	T	2	-	-	-	-	-	-	-
ATL3	-72	chr11	63439274	63439274	C	G	2	-	-	-	-	-	-	-
FPR1	-72	chr19	52255222	52255222	G	A	2	-	-	-	-	-	-	-
FPR1	-72	chr19	52255222	52255222	G	T	2	-	-	-	-	-	-	-
PRKAR1B	-71	chr7	752648	752648	C	T	2	-	-	-	-	-	-	-
PRSS27	-71	chr16	2770623	2770623	C	A	3	-	-	-	-	-	-	-
C1orf162	-70	chr1	112016420	112016420	C	G	2	-	-	-	-	-	-	-
PCDHB16	-70	chr5	140561194	140561194	-	ACACAC	11	-	-	-	-	-	-	-
PCDHB16	-70	chr5	140561194	140561194	-	ACACACAC	11	-	-	-	-	-	-	-
PCDHB16	-70	chr5	140561194	140561194	-	ACAC	11	-	-	-	-	-	-	-
C1orf174;LINC01134	-69	chr1	3816893	3816898	CCCCCC	-	3	-	-	-	-	-	-	-
C1orf174;LINC01134	-69	chr1	3816896	3816898	CCC	-	3	-	-	-	-	-	-	-
C1orf174;LINC01134	-69	chr1	3816898	3816898	C	-	3	-	-	-	-	-	-	-
COQ3	-69	chr6	99842151	99842151	-	T	8	-	-	-	-	-	-	-
COQ3	-69	chr6	99842151	99842151	T	-	8	-	-	-	-	-	-	-
COQ3	-69	chr6	99842151	99842151	-	TTT	8	-	-	-	-	-	-	-
COQ3	-69	chr6	99842151	99842151	-	TT	8	-	-	-	-	-	-	-
SAMD3;TMEM200A	-69	chr6	130687355	130687356	GC	AA	8	-	-	-	-	-	-	-
CITED2	-69	chr6	139695568	139695568	C	A	2	-	-	-	-	-	-	-
LOC101929295	-68	chr11	94883619	94883634	GTGTGTGTGTGTGTGT	-	4	-	-	-	-	-	-	-
LOC101929295	-68	chr11	94883631	94883634	GTGT	-	4	-	-	-	-	-	-	-
C12orf65	-68	chr12	123717959	123717959	G	A	2	-	-	-	-	-	-	-
ALOX12B;MIR4314	-68	chr17	7991089	7991089	C	A	10	-	-	-	-	-	-	-
TCF4	-68	chr18	53253418	53253423	AGCAGC	-	29	-	-	-	-	-	-	-
GUCA2B	-67	chr1	42619024	42619024	G	A	3	-	-	-	-	-	-	-
LINC01750	-67	chr1	112533090	112533090	G	A	2	-	-	-	-	-	-	-
LINC01750	-67	chr1	112533090	112533090	G	T	2	-	-	-	-	-	-	-
GBA	-67	chr1	155214720	155214720	G	A	2	-	-	-	-	-	-	-
JADE1	-67	chr4	129732357	129732357	G	C	2	-	-	-	-	-	-	-
JADE1	-67	chr4	129732357	129732357	G	T	2	-	-	-	-	-	-	-
COQ3	-67	chr6	99842149	99842151	TTT	-	8	-	-	-	-	-	-	-
HNRNPF	-67	chr10	43892346	43892350	GGGGA	-	3	-	-	-	-	-	-	-
S100P	-66	chr4	6695499	6695499	A	T	2	-	-	-	-	-	-	-
MTMR7	-66	chr8	17271106	17271106	G	A	2	-	-	-	-	-	-	-
SPAAR	-66	chr9	35909413	35909413	G	T	2	-	-	-	-	-	-	-
SPAAR	-66	chr9	35909413	35909413	G	A	2	-	-	-	-	-	-	-
WDR70	-65	chr5	37379296	37379296	C	T	2	-	-	-	-	-	-	-
AMZ1;GNA12	-65	chr7	2802839	2802839	-	ACACAC	24	-	-	-	-	-	-	-
AMZ1;GNA12	-65	chr7	2802839	2802839	-	ACACACACACACACACACACAC	24	-	-	-	-	-	-	-
AMZ1;GNA12	-65	chr7	2802839	2802839	-	ACACACAC	24	-	-	-	-	-	-	-
AMZ1;GNA12	-65	chr7	2802839	2802839	-	ACAC	24	-	-	-	-	-	-	-
AMZ1;GNA12	-65	chr7	2802839	2802839	-	AC	24	-	-	-	-	-	-	-
IFIT2	-64	chr10	91061640	91061641	AA	-	2	-	-	-	-	-	-	-
ALOX5AP	-64	chr13	31309572	31309580	AAAAAAAAA	-	11	-	-	-	-	-	-	-
ALOX5AP	-64	chr13	31309573	31309580	AAAAAAAA	-	11	-	-	-	-	-	-	-
ALOX5AP	-64	chr13	31309574	31309580	AAAAAAA	-	11	-	-	-	-	-	-	-
ALOX5AP	-64	chr13	31309575	31309580	AAAAAA	-	11	-	-	-	-	-	-	-
ALOX5AP	-64	chr13	31309576	31309580	AAAAA	-	11	-	-	-	-	-	-	-
ALOX5AP	-64	chr13	31309577	31309580	AAAA	-	11	-	-	-	-	-	-	-
ALOX5AP	-64	chr13	31309578	31309580	AAA	-	11	-	-	-	-	-	-	-
ALOX5AP	-64	chr13	31309579	31309580	AA	-	11	-	-	-	-	-	-	-
ALOX5AP	-64	chr13	31309580	31309580	A	-	11	-	-	-	-	-	-	-
MORF4L1	-64	chr15	79165058	79165058	A	G	2	-	-	-	-	-	-	-
UNC45A	-64	chr15	91478050	91478051	GA	TG	48	-	-	-	-	-	-	-
LINC00482	-64	chr17	79283112	79283112	C	A	2	-	-	-	-	-	-	-
KLHL31	-63	chr6	53530569	53530569	C	T	2	-	-	-	-	-	-	-
ARHGAP6	-63	chrX	11284158	11284161	TGTG	-	3	-	-	-	-	-	-	-
MYO16	-63	chr13	109281507	109281507	C	T	2	-	-	-	-	-	-	-
MYO16	-63	chr13	109281507	109281507	C	G	2	-	-	-	-	-	-	-
HIPK1	-62	chr1	114496436	114496436	T	G	2	-	-	-	-	-	-	-
CORO1C	-62	chr12	109124681	109124682	AG	GC	2	-	-	-	-	-	-	-
MAPRE2	-62	chr18	32558144	32558145	TT	GA	40	-	-	-	-	-	-	-
HIPK1	-61	chr1	114496436	114496437	TG	CA	2	-	-	-	-	-	-	-
MYOC	-61	chr1	171621834	171621834	C	A	21	-	-	-	-	-	-	-
CALCR	-61	chr7	93204103	93204103	C	T	2	-	-	-	-	-	-	-
PAG1	-61	chr8	82024364	82024364	C	A	2	-	-	-	-	-	-	-
ARHGAP6	-61	chrX	11284156	11284161	TGTGTG	-	3	-	-	-	-	-	-	-
AHCTF1	-60	chr1	247094786	247094786	-	CCG	33	-	-	-	-	-	-	-
HMBOX1	-60	chr8	28748164	28748164	C	T	2	-	-	-	-	-	-	-
HMBOX1	-60	chr8	28748164	28748164	C	A	2	-	-	-	-	-	-	-
TMEM30B	-60	chr14	61748590	61748601	TTTTTTTTTTTT	-	3	-	-	-	-	-	-	-
SCAMP2	-60	chr15	75165780	75165780	C	A	2	-	-	-	-	-	-	-
SCAMP2	-60	chr15	75165780	75165780	C	G	2	-	-	-	-	-	-	-
LRP5L	-60	chr22	25758584	25758584	C	A	2	-	-	-	-	-	-	-
LINC01596	-59	chr4	190802609	190802610	AA	TC	4	-	-	-	-	-	-	-
PLXDC2	-57	chr10	20105314	20105314	-	TTT	37	-	-	-	-	-	-	-
PLXDC2	-57	chr10	20105314	20105314	-	T	37	-	-	-	-	-	-	-
ADGRE2	-57	chr19	14887796	14887796	-	CACA	13	-	-	-	-	-	ID=COSN18771233;OCCURENCE=1(haematopoietic_and_lymphoid_tissue)	-
ADGRE2	-57	chr19	14887796	14887796	-	CACACA	13	-	-	-	-	-	-	-
LINC00334	-57	chr21	46654197	46654197	-	GAAGCGGCAGGCG	4	-	-	-	-	-	-	-
AMZ1;GNA12	-56	chr7	2802830	2802839	ACACACACAC	-	24	-	-	-	-	-	-	-
USP27X;USP27X-AS1	-56	chrX	49644015	49644015	G	T	2	-	-	-	-	-	-	-
BASP1	-55	chr5	17217614	17217614	A	G	2	-	-	-	-	-	-	-
NUDT9P1	-55	chr10	92912895	92912895	C	A	2	-	-	-	-	-	-	-
GPT2	-55	chr16	46918970	46918970	G	A	2	-	-	-	-	-	-	-
UQCRHL	-54	chr1	16134248	16134248	A	G	2	-	-	-	-	-	-	-
UQCRHL	-54	chr1	16134248	16134248	A	C	2	-	-	-	-	-	-	-
ABCC5	-54	chr3	183735802	183735802	G	A	2	-	-	-	-	-	-	-
AMZ1;GNA12	-54	chr7	2802828	2802839	ACACACACACAC	-	24	-	-	-	-	-	-	-
KLF8	-54	chrX	55934501	55934501	G	T	2	-	-	-	-	-	-	-
ADGRE2	-54	chr19	14887793	14887796	CACA	-	13	-	-	-	-	-	-	-
CBX5;HNRNPA1;HNRNPA1P10	-53	chr12	54674420	54674420	A	C	2	-	-	-	-	-	-	-
RASAL1	-53	chr12	113573457	113573457	C	T	3	-	-	-	-	-	-	-
FAM110A	-53	chr20	821864	821864	T	C	2	-	-	-	-	-	-	-
AMZ1;GNA12	-52	chr7	2802826	2802839	ACACACACACACAC	-	24	-	-	-	-	-	-	-
MRGPRX3	-52	chr11	18142449	18142449	G	A	2	-	-	-	-	-	-	-
ADGRE2	-52	chr19	14887791	14887796	CACACA	-	13	-	-	-	-	-	-	-
TRIM11	-51	chr1	228594568	228594582	TGTTTTTTTTTTTTT	-	6	-	-	-	-	-	-	-
TRIM11	-51	chr1	228594568	228594584	TGTTTTTTTTTTTTTTT	-	6	-	-	-	-	-	-	-
TRIM11	-51	chr1	228594568	228594585	TGTTTTTTTTTTTTTTTT	-	6	-	-	-	-	-	-	-
TRIM11	-51	chr1	228594568	228594587	TGTTTTTTTTTTTTTTTTTT	-	6	-	-	-	-	-	-	-
TRIM11	-50	chr1	228594567	228594567	-	T	6	-	-	-	-	-	-	-
CRYL1	-50	chr13	21100062	21100062	C	A	2	-	-	-	-	-	-	-
CRYL1	-50	chr13	21100062	21100062	C	T	2	-	-	-	-	-	-	-
ADGRE2	-50	chr19	14887789	14887796	CACACACA	-	13	-	-	-	-	-	-	-
SLC6A9	-49	chr1	44496844	44496844	-	CACACA	11	-	-	-	-	-	-	-
TAL1	-49	chr1	47697610	47697610	G	A	2	-	-	-	-	-	-	-
TAL1	-49	chr1	47697610	47697610	G	T	2	-	-	-	-	-	-	-
BDH1	-49	chr3	197300243	197300243	C	A	2	-	-	-	-	-	-	-
TET2	-49	chr4	106066982	106066982	T	A	32	-	-	-	-	-	-	-
CPEB4	-49	chr5	173320004	173320004	-	TGTGTG	9	-	-	-	-	-	-	-
CLEC4D	-49	chr12	8666084	8666086	TTT	-	28	-	-	-	-	-	-	-
CLEC4D	-49	chr12	8666085	8666086	TT	-	28	-	-	-	-	-	-	-
CLEC4D	-49	chr12	8666086	8666086	T	-	28	-	-	-	-	-	-	-
STAG1	-48	chr3	136471293	136471293	G	A	2	-	-	-	-	-	-	-
HSF2	-48	chr6	122720647	122720647	A	G	2	-	-	-	-	-	-	-
LOC254896;LOC286059	-48	chr8	22941818	22941819	AG	TT	51	-	-	-	-	-	-	-
PDE3A	-48	chr12	20522125	20522130	GTGTGT	-	45	-	-	-	-	-	-	-
PDE3A	-48	chr12	20522127	20522130	GTGT	-	45	-	-	-	-	-	-	-
LINC01422	-48	chr22	27299206	27299206	C	A	2	-	-	-	-	-	-	-
C2orf50;FLJ33534	-47	chr2	11273124	11273131	CACACACA	-	31	-	-	-	-	-	-	-
C2orf50;FLJ33534	-47	chr2	11273126	11273131	CACACA	-	31	-	-	-	-	-	-	-
C2orf50;FLJ33534	-47	chr2	11273128	11273131	CACA	-	31	-	-	-	-	-	-	-
C2orf50;FLJ33534	-47	chr2	11273130	11273131	CA	-	31	-	-	-	-	-	-	-
C2orf50;FLJ33534	-47	chr2	11273131	11273131	-	CACA	31	-	-	-	-	-	-	-
C2orf50;FLJ33534	-47	chr2	11273131	11273131	-	CACACACA	31	-	-	-	-	-	-	-
C2orf50;FLJ33534	-47	chr2	11273131	11273131	-	CA	31	-	-	-	-	-	-	-
C2orf50;FLJ33534	-47	chr2	11273131	11273131	-	CACACACACA	31	-	-	-	-	-	-	-
C2orf50;FLJ33534	-47	chr2	11273131	11273131	-	CACACA	31	-	-	-	-	-	-	-
RPS6KA6	-47	chrX	83442990	83442995	CCGCCG	-	18	-	-	-	-	-	-	-
SLC6A9	-46	chr1	44496841	44496844	CACA	-	11	-	-	-	-	-	-	-
C6orf52;PAK1IP1	-46	chr6	10695137	10695141	TTTTT	-	37	-	-	-	-	-	-	-
FAM226A;FAM226B	-46	chrX	72163635	72163635	G	C	2	-	-	-	-	-	-	-
NMB	-46	chr15	85201848	85201849	TT	-	4	-	-	-	-	-	-	-
DBNDD1	-46	chr16	90076575	90076575	C	T	2	-	-	-	-	-	-	-
FZD6	-45	chr8	104311008	104311013	CCGCCG	-	26	-	-	-	-	-	-	-
FZD6	-45	chr8	104311013	104311013	-	CCGCCG	26	-	-	-	-	-	-	-
FZD6	-45	chr8	104311013	104311013	-	CCGCCGCCG	26	-	-	-	-	-	-	-
FZD6	-45	chr8	104311013	104311013	-	CCG	26	-	-	-	-	-	-	-
FZD6	-45	chr8	104311013	104311013	-	CCGCCGCCGCCG	26	-	-	-	-	-	-	-
REM2	-45	chr14	23352386	23352386	C	T	50	-	-	-	-	-	-	-
IL2RA	-44	chr10	6104377	6104378	TT	-	5	-	-	-	-	-	-	-
REM2	-44	chr14	23352387	23352387	-	GG	50	-	-	-	-	-	-	-
REM2	-44	chr14	23352387	23352387	-	G	50	-	-	-	-	-	-	-
REM2	-44	chr14	23352387	23352387	-	GGG	50	-	-	-	-	-	-	-
FBXO7	-44	chr22	32870661	32870662	CC	TA	32	-	-	-	-	-	-	-
KMT2E;KMT2E-AS1	-43	chr7	104654631	104654631	-	GCC	2	-	-	-	-	-	-	-
NMB	-43	chr15	85201845	85201849	TTTTT	-	4	-	-	-	-	-	-	-
DBNDD1	-43	chr16	90076572	90076572	T	G	3	-	-	-	-	-	-	-
IL2RA	-42	chr10	6104375	6104378	TTTT	-	5	-	-	-	-	-	-	-
GRIK4	-42	chr11	120382412	120382412	G	C	2	-	-	-	-	-	-	-
NMB	-42	chr15	85201844	85201849	TTTTTT	-	4	-	-	-	-	-	-	-
SCMH1	-41	chr1	41628730	41628730	C	A	14	-	-	-	-	-	-	-
C1orf174;LINC01134	-41	chr1	3816898	3816898	C	-	3	-	-	-	-	-	-	-
SMAD1	-41	chr4	146402909	146402909	G	T	2	-	-	-	-	-	-	-
ESR1	-41	chr6	152011589	152011589	G	T	2	-	-	-	-	-	-	-
ESR1	-41	chr6	152011589	152011589	G	A	2	-	-	-	-	-	-	-
ARHGAP20	-41	chr11	110582814	110582815	CG	AA	12	-	-	-	-	-	-	-
MORF4L1	-41	chr15	79165079	79165081	GGG	-	4	-	-	-	-	-	-	-
NXNL1	-41	chr19	17571766	17571766	-	GGCCCCTCAGGTCAAGGTTTAGGCAG	44	-	-	-	-	-	-	-
MCM3AP;YBEY	-41	chr21	47706202	47706202	G	T	2	-	-	-	-	-	-	-
OVGP1	-40	chr1	111970439	111970439	-	ACACACAC	13	-	-	-	-	-	-	-
OVGP1	-40	chr1	111970439	111970439	-	AC	13	-	-	-	-	-	-	-
OVGP1	-40	chr1	111970439	111970439	-	ACACACACACAC	13	-	-	-	-	-	-	-
MBOAT2	-40	chr2	9143919	9143919	C	T	2	-	-	-	-	-	-	-
LOC340090	-40	chr5	72497828	72497828	C	T	2	-	-	-	-	-	-	-
KLHL31	-40	chr6	53530546	53530546	G	C	2	-	-	-	-	-	-	-
MTHFD1	-40	chr14	64854718	64854718	G	C	2	-	-	-	-	-	-	-
MTHFD1	-40	chr14	64854718	64854718	G	A	2	-	-	-	-	-	-	-
IGF2BP1	-40	chr17	47074725	47074733	TTTTTTTTT	-	5	-	-	-	-	-	-	-
IGF2BP1	-40	chr17	47074730	47074733	TTTT	-	5	-	-	-	-	-	-	-
IGF2BP1	-40	chr17	47074731	47074733	TTT	-	5	-	-	-	-	-	-	-
IGF2BP1	-40	chr17	47074732	47074733	TT	-	5	-	-	-	-	-	-	-
IGF2BP1	-40	chr17	47074733	47074733	T	-	5	-	-	-	-	-	-	-
FRG1BP;FRG1DP	-40	chr20	29611836	29611838	CCC	-	5	-	-	-	-	-	-	-
FRG1BP;FRG1DP	-40	chr20	29611837	29611838	CC	-	5	-	-	-	-	-	-	-
FRG1BP;FRG1DP	-40	chr20	29611838	29611838	C	-	5	-	-	-	-	-	-	-
C1orf174;LINC01134	-39	chr1	3816896	3816898	CCC	-	3	-	-	-	-	-	-	-
OVGP1	-39	chr1	111970438	111970439	AC	-	13	-	-	-	-	-	-	-
DDX11L2	-39	chr2	114361333	114361334	CC	GA	6	-	-	-	-	-	-	-
ARRDC3	-39	chr5	90676153	90676153	G	T	8	-	-	-	-	-	-	-
FAM177A1	-39	chr14	35514073	35514073	-	CAAGAGCAACCGGTCTACAACAATCTATAGTTTATTG	2	-	-	-	-	-	-	-
FAM177A1	-39	chr14	35514073	35514073	-	CAGAGC	2	-	-	-	-	-	-	-
OVGP1	-37	chr1	111970436	111970439	ACAC	-	13	-	-	-	-	-	-	-
TMEM70	-37	chr8	74888318	74888339	GGCGGCAGGCGGGCGGCAGGCG	-	7	-	-	-	-	-	-	-
TMEM70	-37	chr8	74888339	74888339	-	GGCGGCAGGCGGGCGGCAGGCG	7	-	-	-	-	-	-	-
IL2RA	-37	chr10	6104370	6104378	TTTTTTTTT	-	5	-	-	-	-	-	-	-
FAM118A	-37	chr22	45705043	45705043	G	A	2	-	-	-	-	-	-	-
C1orf174;LINC01134	-36	chr1	3816893	3816898	CCCCCC	-	3	-	-	-	-	-	-	-
LOC101927434	-36	chr1	82023423	82023423	G	A	2	-	-	-	-	-	-	-
FSHR	-36	chr2	49381702	49381702	T	-	40	-	-	-	-	-	-	-
FSHR	-36	chr2	49381702	49381702	-	T	40	-	-	-	-	-	-	-
LINC02265	-36	chr4	40309165	40309165	G	T	4	-	-	-	-	-	-	-
OPRM1	-36	chr6	154360508	154360509	GC	TA	25	-	-	-	-	-	-	-
MPP6	-36	chr7	24612920	24612928	GGAGGAGGA	-	30	-	-	-	-	-	-	-
MPP6	-36	chr7	24612923	24612928	GGAGGA	-	30	-	-	-	-	-	-	-
MPP6	-36	chr7	24612928	24612928	-	GGAGGA	30	-	-	-	-	-	-	-
MPP6	-36	chr7	24612928	24612928	-	GGAGGAGGA	30	-	-	-	-	-	-	-
LINC00482	-36	chr17	79283084	79283084	G	A	2	-	-	-	-	-	-	-
AKR7A2;PQLC2	-35	chr1	19638675	19638675	C	T	2	-	-	-	-	-	-	-
AKR7A2;PQLC2	-35	chr1	19638675	19638675	C	A	2	-	-	-	-	-	-	-
SLC6A9	-35	chr1	44483047	44483050	ACAC	-	9	-	-	-	-	-	-	-
OVGP1	-35	chr1	111970434	111970439	ACACAC	-	13	-	-	-	-	-	-	-
KMT2E;KMT2E-AS1	-35	chr7	104654623	104654631	GCCGCCGCC	-	2	-	-	-	-	-	-	-
CCDC15	-35	chr11	124823981	124823981	C	A	5	-	-	-	-	-	-	-
SGIP1	-34	chr1	66999604	66999604	G	A	2	-	-	-	-	-	-	-
FSHR	-34	chr2	49381700	49381702	TTT	-	40	-	-	-	-	-	-	-
VENTXP7	-34	chr3	21447183	21447183	G	A	2	-	-	-	-	-	-	-
VENTXP7	-34	chr3	21447183	21447183	G	T	2	-	-	-	-	-	-	-
HMGA1	-34	chr6	34204615	34204615	G	C	2	-	-	-	-	-	-	-
HMGA1	-34	chr6	34204615	34204615	G	T	2	-	-	-	-	-	-	-
ARHGAP6	-34	chrX	11445939	11445941	GAG	-	3	-	-	-	-	-	-	-
SLC6A9	-33	chr1	44483045	44483050	ACACAC	-	9	-	-	-	-	-	-	-
OVGP1	-33	chr1	111970432	111970439	ACACACAC	-	13	-	-	-	-	-	-	-
FSHR	-33	chr2	49381699	49381702	TTTT	-	40	-	-	-	-	-	-	-
RESP18	-33	chr2	220197932	220197932	T	-	3	-	-	-	-	-	-	-
SLC4A3	-33	chr2	220492258	220492258	-	CGG	2	-	-	-	-	-	-	-
CCNYL2	-33	chr10	42967721	42967721	T	A	2	-	-	-	-	-	-	-
DOCK9;DOCK9-AS2	-33	chr13	99738693	99738693	C	A	2	-	-	-	-	-	-	-
TNR	-32	chr1	175712784	175712787	TCTC	-	18	-	-	-	-	-	-	-
DLG2	-32	chr11	83984355	83984355	A	-	11	-	-	-	-	-	-	-
SLC6A9	-31	chr1	44483043	44483050	ACACACAC	-	9	-	-	-	-	-	-	-
RAB4A	-31	chr1	229406777	229406777	G	C	2	-	-	-	-	-	-	-
FSHR	-31	chr2	49381697	49381702	TTTTTT	-	40	-	-	-	-	-	-	-
LINC01060	-31	chr4	189376700	189376700	-	CTCACTGCATCAGCTTTCAGCTAGGCATGCCTGC	2	-	-	-	-	-	-	-
DLG2	-31	chr11	83984354	83984355	AA	-	11	-	-	-	-	-	-	-
TNR	-30	chr1	175712782	175712787	TCTCTC	-	18	-	-	-	-	-	-	-
FAM131B	-30	chr7	143059870	143059870	-	CGCCGCCGC	2	-	-	-	-	-	-	-
C9orf72	-30	chr9	27573521	27573521	-	GCCCCGGCCCCGGCCCCGGCCCCG	7	-	-	-	-	-	-	-
C9orf72	-30	chr9	27573521	27573521	-	GCCCCGGCCCCGGCCCCGGCCCCGGCCCCGGCCCCG	7	-	-	-	-	-	-	-
DLG2	-30	chr11	83984353	83984355	AAA	-	11	-	-	-	-	-	-	-
CCL25	-30	chr19	8117615	8117615	T	A	2	-	-	-	-	-	-	-
DLG2	-29	chr11	83984352	83984355	AAAA	-	11	-	-	-	-	-	-	-
DNAAF1	-29	chr16	84192615	84192615	A	T	2	-	-	-	-	-	-	-
DNAAF1	-29	chr16	84192615	84192615	A	C	2	-	-	-	-	-	-	-
TNR	-28	chr1	175712780	175712787	TCTCTCTC	-	18	-	-	-	-	-	-	-
DLG2	-28	chr11	83984351	83984355	AAAAA	-	11	-	-	-	-	-	-	-
CRIM1;LOC100288911	-27	chr2	36583342	36583342	-	GCGGCGGCGGCG	7	-	-	-	-	-	-	-
CALML3-AS1;CALML3	-27	chr10	5568236	5568236	-	TT	10	-	-	-	-	-	-	-
DLG2	-27	chr11	83984350	83984355	AAAAAA	-	11	-	-	-	-	-	-	-
DSCR10	-27	chr21	39578221	39578222	TG	CA	41	-	-	-	-	-	-	-
UGT2B4	-26	chr4	70391758	70391759	AG	GC	2	-	-	-	-	-	-	-
ETV1	-25	chr7	14030352	14030352	G	T	2	-	-	-	-	-	-	-
ETV1	-25	chr7	14030352	14030352	G	A	2	-	-	-	-	-	-	-
MIPEPP3	-25	chr13	21872236	21872238	CCG	TAA	31	-	-	-	-	-	-	-
ZYG11A	-24	chr1	53308158	53308158	C	T	2	-	-	-	-	-	-	-
TNR	-24	chr1	175712776	175712787	TCTCTCTCTCTC	-	18	-	-	-	-	-	-	-
GLB1L;STK16	-24	chr2	220110152	220110152	G	T	2	-	-	-	-	-	-	-
SLC29A1	-24	chr6	44187217	44187217	G	A	2	-	-	-	-	-	-	-
POLB	-24	chr8	42195948	42195948	-	CCCGCCCCTC	2	-	-	-	-	-	-	-
MSN	-24	chrX	64887486	64887486	G	C	2	-	-	-	-	-	-	-
SBF1	-24	chr22	50913524	50913524	C	T	2	-	-	-	-	-	-	-
BCAR1	-23	chr16	75299928	75299928	C	T	2	-	-	-	-	-	-	-
ADRA1D	-23	chr20	4229682	4229683	GC	AA	14	-	-	-	-	-	-	-
CTSS	-22	chr1	150738455	150738455	A	G	2	-	-	-	-	-	-	-
PXDC1	-22	chr6	3752268	3752268	G	A	2	-	-	-	-	-	-	-
LINC01512	-22	chr6	43858742	43858742	G	T	2	-	-	-	-	-	-	-
LINC01512	-22	chr6	43858742	43858742	G	A	2	-	-	-	-	-	-	-
MCF2L;MCF2L-AS1	-22	chr13	113623511	113623512	GC	TT	8	-	-	-	-	-	-	-
ARL11	-22	chr13	50202412	50202412	G	T	2	-	-	-	-	-	-	-
ARL11	-22	chr13	50202412	50202412	G	A	2	-	-	-	-	-	-	-
MEIS2	-22	chr15	37390584	37390584	-	GAGAGA	2	-	-	-	-	-	-	-
DLGAP4	-22	chr20	35090156	35090163	CCGCCCGC	-	2	-	-	-	-	-	-	-
OR7A10	-21	chr19	14952710	14952710	-	AGAG	2	-	-	-	-	-	-	-
CACNB4	-19	chr2	152828585	152828589	AAAAA	-	2	-	-	-	-	-	-	-
KLF7	-19	chr2	207998880	207998880	T	-	39	-	-	-	-	-	-	-
KLF7	-19	chr2	207998880	207998880	-	TTTT	39	-	-	-	-	-	-	-
KLF7	-19	chr2	207998880	207998880	-	TTT	39	-	-	-	-	-	-	-
KLF7	-19	chr2	207998880	207998880	-	TT	39	-	-	-	-	-	-	-
KLF7	-19	chr2	207998880	207998880	-	TTTTTTT	39	-	-	-	-	-	-	-
KLF7	-19	chr2	207998880	207998880	-	T	39	-	-	-	-	-	-	-
KLF7	-19	chr2	207998880	207998880	-	TTTTTT	39	-	-	-	-	-	-	-
CDH9	-19	chr5	27038708	27038708	G	T	2	-	-	-	-	-	-	-
BIN2	-19	chr12	51718483	51718483	T	C	2	-	-	-	-	-	-	-
RORA	-19	chr15	61521521	61521521	-	AAAAAAAAAAAAAA	2	-	-	-	-	-	-	-
CACNB4	-18	chr2	152828584	152828589	AAAAAA	-	2	-	-	-	-	-	-	-
BIN1	-18	chr2	127864921	127864922	CG	GC	4	-	-	-	-	-	-	-
KLF7	-18	chr2	207998879	207998880	TT	-	39	-	-	-	-	-	-	-
CD180	-18	chr5	66492635	66492635	A	-	3	-	-	-	-	-	-	-
CENPI	-18	chrX	100354776	100354779	TTTT	-	2	-	-	-	-	-	-	-
CENPI	-18	chrX	100354778	100354779	TT	-	2	-	-	-	-	-	-	-
MKNK2	-18	chr19	2051261	2051261	-	ACACCA	38	-	-	-	-	-	-	-
CAPG	-17	chr2	85637837	85637838	GG	TT	7	-	-	-	-	-	-	-
NAB1	-17	chr2	191523865	191523866	TT	-	3	-	-	-	-	-	-	-
NAB1	-17	chr2	191523866	191523866	T	-	3	-	-	-	-	-	-	-
NAB1	-17	chr2	191523866	191523866	-	T	3	-	-	-	-	-	-	-
CD180	-17	chr5	66492634	66492635	AA	-	3	-	-	-	-	-	-	-
TFDP3	-17	chrX	132352393	132352406	GTGCGTGGCGTAAC	-	15	-	-	-	-	-	-	-
BEST1	-17	chr11	61717337	61717338	GG	CT	40	-	-	-	-	-	-	-
LINC02403	-17	chr12	58481656	58481657	AG	GT	31	-	-	-	-	-	-	-
CCDC78;HAGHL	-17	chr16	776918	776918	C	A	2	-	-	-	-	-	-	-
TNR	-16	chr1	175712768	175712787	TCTCTCTCTCTCTCTCTCTC	-	18	-	-	-	-	-	-	-
EXT2	-16	chr11	44117730	44117730	C	T	2	-	-	-	-	-	-	-
CCDC134	-16	chr22	42196609	42196609	G	A	2	-	-	-	-	-	-	-
CCDC134	-16	chr22	42196609	42196609	G	T	2	-	-	-	-	-	-	-
RASSF8-AS1	-15	chr12	26111948	26111948	C	T	2	-	-	-	-	-	ID=COSN21110125;OCCURENCE=1(breast)	-
CAMSAP3	-15	chr19	7660764	7660772	GCGGCGGCG	-	6	-	-	-	-	-	-	-
CAMSAP3	-15	chr19	7660770	7660772	GCG	-	6	-	-	-	-	-	-	-
IGSF23	-15	chr19	45116924	45116924	C	A	2	-	-	-	-	-	-	-
CECR2	-15	chr22	17929402	17929403	GT	AG	2	-	-	-	-	-	-	-
TNR	-14	chr1	175712766	175712787	TCTCTCTCTCTCTCTCTCTCTC	-	18	-	-	-	-	-	-	-
TP53I11	-14	chr11	44972469	44972469	G	A	2	-	-	-	-	-	-	-
MAPK7	-14	chr17	19281759	19281759	C	T	2	-	-	-	-	-	-	-
TCAM1P	-14	chr17	61934360	61934361	CA	TG	2	-	-	-	-	-	-	-
AIFM3;LINC01637	-14	chr22	21319402	21319403	AA	GC	4	-	-	-	-	-	-	-
HJURP	-13	chr2	234763225	234763226	TC	CT	6	-	-	-	-	-	-	-
TAAR5	-13	chr6	132910890	132910895	AAAAAA	-	3	-	-	-	-	-	-	-
IFRD1	-13	chr7	112063185	112063185	C	A	2	-	-	-	-	-	-	-
RNF225	-13	chr19	58907443	58907443	C	T	56	-	-	-	-	-	-	-
CD48	-12	chr1	160681653	160681653	-	AA	8	-	-	-	-	-	-	-
TOMM40L	-12	chr1	161195711	161195716	TTTTTT	-	4	-	-	-	-	-	-	-
TM4SF18	-12	chr3	149051271	149051271	T	-	11	-	-	-	-	-	-	-
TM4SF18	-12	chr3	149051271	149051271	-	T	11	-	-	-	-	-	-	-
TM4SF18	-12	chr3	149051271	149051271	-	TTTTTTT	11	-	-	-	-	-	-	-
LINC00469	-12	chr17	71824688	71824688	A	T	2	-	-	-	-	-	-	-
ST6GALNAC1	-12	chr17	74639932	74639932	G	A	2	-	-	-	-	-	-	-
LOC105372653;SPATA2	-12	chr20	48532092	48532093	TG	GA	4	-	-	-	-	-	-	-
TM4SF18	-11	chr3	149051270	149051271	TT	-	11	-	-	-	-	-	-	-
ELP1;FAM206A	-11	chr9	111696623	111696623	G	-	11	-	-	-	-	-	-	-
ELP1;FAM206A	-11	chr9	111696623	111696623	-	G	11	-	-	-	-	-	-	-
PCNX3	-11	chr11	65383771	65383771	A	T	2	-	-	-	-	-	-	-
NDRG2	-11	chr14	21493275	21493275	C	A	2	-	-	-	-	-	-	-
CHURC1-FNTB	-11	chr14	65453494	65453495	GG	-	41	-	-	-	-	-	-	-
CHURC1-FNTB	-11	chr14	65453495	65453495	G	-	41	-	-	-	-	-	-	-
SERPINF2	-11	chr17	1646308	1646308	C	T	2	-	-	-	-	-	-	-
PPP1R27	-11	chr17	79792937	79792938	GG	AT	10	-	-	-	-	-	-	-
FAM3B	-11	chr21	42688649	42688649	C	T	2	-	-	-	-	-	-	-
FAM3B	-11	chr21	42688649	42688649	C	A	2	-	-	-	-	-	-	-
RASA4B	-10	chr7	102158234	102158239	AGGGGG	-	9	-	-	-	-	-	-	-
SPATA6L	-10	chr9	4666684	4666684	G	A	2	-	-	-	-	-	-	-
LOC101929413	-10	chr20	10889930	10889931	CG	TA	2	-	-	-	-	-	-	-
TAAR5	-9	chr6	132910886	132910895	AAAAAAAAAA	-	3	-	-	-	-	-	-	-
LOC101927635;PORCN	-9	chrX	48367236	48367236	G	A	2	-	-	-	-	-	-	-
HCAR3	-9	chr12	123201448	123201448	-	A	26	-	-	-	-	-	-	-
MMP24	-9	chr20	33814529	33814529	C	T	2	-	-	-	-	-	-	-
HDHD5	-9	chr22	17640178	17640178	C	-	24	-	-	-	-	-	-	-
HDHD5	-9	chr22	17640178	17640178	-	C	24	-	-	-	-	-	-	-
LOC105369332;STX5;WDR74	-8	chr11	62599697	62599697	C	T	2	-	-	-	-	-	-	-
LOC105369332;STX5;WDR74	-8	chr11	62599697	62599697	C	A	2	-	-	-	-	-	-	-
SAMD1	-8	chr19	14201395	14201395	A	-	2	-	-	-	-	-	-	-
ZNF492	-8	chr19	22817116	22817117	AT	CA	26	-	-	-	-	-	-	-
NCOA2	-7	chr8	71316082	71316082	-	CCTCCTCCTCCT	46	-	-	-	-	-	-	-
ZNF507	-7	chr19	32836506	32836506	C	G	2	-	-	-	-	-	-	-
USP17L17	-6	chr4	9245597	9245598	CA	AG	2	-	-	-	-	-	-	-
PDE4D	-6	chr5	58571951	58571952	AA	-	2	-	-	-	-	-	-	-
TNK2	-5	chr3	195619660	195619660	C	T	2	-	-	-	-	-	-	-
PDE4D	-5	chr5	58571950	58571952	AAA	-	2	-	-	-	-	-	-	-
KMT2E;KMT2E-AS1	-5	chr7	104654623	104654631	GCCGCCGCC	-	2	-	-	-	-	-	-	-
KMT2E;KMT2E-AS1	-5	chr7	104654631	104654631	-	GCC	2	-	-	-	-	-	-	-
LOC100507377	-5	chr12	74686416	74686417	TG	CA	17	-	-	-	-	-	-	-
CABYR	-5	chr18	21719442	21719442	C	A	11	-	-	-	-	-	-	-
PDE4D	-4	chr5	58571949	58571952	AAAA	-	2	-	-	-	-	-	-	-
ARFGEF1;LOC102724708	-4	chr8	68256064	68256064	-	GCG	3	-	-	-	-	-	-	-
LINC01692	-4	chr21	26212859	26212859	G	A	2	-	-	-	-	-	-	-
TFDP3	-3	chrX	132352379	132352406	GTGCGTGGCGTAACGTGCGTGGCGTAAC	-	15	-	-	-	-	-	-	-
CHN1	-2	chr2	175869983	175869983	C	A	3	-	-	-	-	-	-	-
NUF2;RGS5	-1	chr1	163291582	163291582	C	A	2	-	-	-	-	-	-	-
PRDM2	-1	chr1	14026733	14026733	C	A	2	-	-	-	-	-	-	-
GLB1L;STK16	-1	chr2	220110152	220110152	G	T	2	-	-	-	-	-	-	-
RORA	-1	chr15	61521503	61521521	AAAAAAAAAAAAAAAAAAA	-	2	-	-	-	-	-	-	-
SMG1P2	-1	chr16	29606414	29606414	-	GGAGGAAGAGG	6	-	-	-	-	-	-	-
ETV4	-1	chr17	41623306	41623306	-	GTGTGTGTGT	5	-	-	-	-	-	-	-
ISY1;ISY1-RAB43	+1	chr3	128879899	128880123	CAGGAACTGAAGATTCCAACTACCCACAGACACTGATGTTTTGCCGGAAACGTAAAAGACAGGGACCGGAACTGAATGGGAGTACCGGAAGTGCCCAGACGAAGCGGACGCTCACAGAAACTGAAGATTCTAACTGCCCACAGACACTGTTTTGTCGGAAACGTAAAAGAAAGGGACAGGAAGTGAATGAGAGTACTGGAAGTGCCCGGACGAAGCCGACGCTCG	-	2	-	-	-	-	-	-	-
RASGEF1C	+1	chr5	179636120	179636131	CCGCCGCCGCCG	-	33	-	-	-	-	-	-	-
RASGEF1C	+1	chr5	179636123	179636131	CCGCCGCCG	-	33	-	-	-	-	-	-	-
PLAG1	+1	chr8	57123859	57123859	-	GCCGCCGCC	6	-	-	-	-	-	-	-
NAA40	+1	chr11	63706441	63706441	-	GA	9	-	-	-	-	-	ID=COSN29096054,COSN27390545,COSN27596752,COSN27504964,COSN27518850,COSN28986236,COSN27401027,COSN27310691;OCCURENCE=8(biliary_tract)	-
ANKRD33	+1	chr12	52281792	52281793	GA	TC	4	-	-	-	-	-	-	-
GOLGA3	+1	chr12	133405288	133405288	-	CCGCCGCCCCACGCTCGGCCT	52	-	-	-	-	-	-	-
PLEKHG3	+1	chr14	65171111	65171126	CTCCCTCGCTCCCTCG	-	2	-	-	-	-	-	-	-
ANKRD34C-AS1	+1	chr15	79575145	79575145	C	A	2	-	-	-	-	-	-	-
MSI2	+1	chr17	55333211	55333212	CA	GC	15	-	-	-	-	-	-	-
KCTD1	+1	chr18	24129399	24129399	G	C	2	-	-	-	-	-	-	-
KCTD1	+1	chr18	24129399	24129399	G	A	2	-	-	-	-	-	-	-
TRIM37	+2	chr17	57184281	57184281	G	A	2	-	-	-	-	-	-	-
IFNL3	+3	chr19	39735644	39735644	C	A	23	-	-	-	-	-	-	-
MIR3681HG	+4	chr2	12147244	12147244	G	T	2	-	-	-	-	-	-	-
ZNF80	+4	chr3	113956422	113956422	C	A	15	-	-	-	-	-	-	-
BEX2	+4	chrX	102565880	102565880	G	A	2	-	-	-	-	-	-	-
SNORD114-15	+4	chr14	101439009	101439010	GA	TT	12	-	-	-	-	-	-	-
AGRP	+4	chr16	67517712	67517713	GA	TT	2	-	-	-	-	-	-	-
SMARCAD1	+5	chr4	95129238	95129238	T	A	48	-	-	-	-	-	-	-
NRF1	+5	chr7	129251546	129251546	G	T	2	-	-	-	-	-	-	-
NRF1	+5	chr7	129251546	129251546	G	A	2	-	-	-	-	-	-	-
GSN-AS1	+5	chr9	124047803	124047804	CT	AA	2	-	-	-	-	-	-	-
ST8SIA1	+5	chr12	22487642	22487644	CCC	-	8	-	-	-	-	-	-	-
ST8SIA1	+5	chr12	22487644	22487644	C	-	8	-	-	-	-	-	-	-
ST8SIA1	+5	chr12	22487644	22487644	-	C	8	-	-	-	-	-	-	-
ST8SIA1	+5	chr12	22487644	22487644	-	CCCCCCCCCC	8	-	-	-	-	-	-	-
ST8SIA1	+5	chr12	22487644	22487644	-	CCC	8	-	-	-	-	-	-	-
GSTTP2	+5	chr22	24401895	24401895	G	T	2	-	-	-	-	-	-	-
LINC00485	+6	chr12	103218172	103218172	C	A	2	-	-	-	-	-	-	-
LINC00485	+6	chr12	103218172	103218172	C	T	2	-	-	-	-	-	-	-
VPS36	+6	chr13	53024374	53024374	G	T	15	-	-	-	-	-	-	-
CLIP4	+7	chr2	29337749	29337749	C	T	2	-	-	-	-	-	-	-
BCL11A	+7	chr2	60780618	60780627	AAAAAAAAAA	-	2	-	-	-	-	-	-	-
BCL11A	+7	chr2	60780625	60780627	AAA	-	2	-	-	-	-	-	-	-
BCL11A	+7	chr2	60780626	60780627	AA	-	2	-	-	-	-	-	-	-
TMEM220-AS1	+7	chr17	10633640	10633640	-	GAAAGAAAGAAAGGGCCGGGCGCAGTCACTCACGC	26	-	-	-	-	-	-	-
ACVR2A	+8	chr2	148602570	148602580	TTTTTTTTTTT	-	4	-	-	-	-	-	-	-
LINC02470	+8	chr12	10096087	10096087	G	A	2	-	-	-	-	-	-	-
LINC02470	+8	chr12	10096087	10096087	G	T	2	-	-	-	-	-	-	-
DSCR9	+8	chr21	38580810	38580810	C	T	36	-	-	-	-	-	-	-
HPCAL1	+9	chr2	10443037	10443037	C	A	2	-	-	-	-	-	-	-
SEC16A	+9	chr9	139377498	139377499	GG	CA	3	-	-	-	-	-	-	-
FAM210A	+9	chr18	13726583	13726583	C	A	2	-	-	-	-	-	-	-
EXOC3	+10	chr5	443342	443374	GGGGGCGGCGGCGGCGGCGGCGGCGGCGGCGGC	-	4	-	-	-	-	-	-	-
CDYL	+10	chr6	4836340	4836340	G	C	2	-	-	-	-	-	-	-
CDYL	+10	chr6	4836340	4836340	G	A	2	-	-	-	-	-	-	-
FAM229B;TUBE1	+10	chr6	112408742	112408742	G	A	2	-	-	-	-	-	-	-
CCR6	+10	chr6	167525303	167525303	G	A	24	-	-	-	-	-	-	-
OR10G9	+10	chr11	123893728	123893729	GA	CG	18	-	-	-	-	-	-	-
NEDD4L	+10	chr18	55711618	55711618	T	A	44	-	-	-	-	-	-	-
CLEC2B	+11	chr12	10022448	10022448	-	CGCACA	25	-	-	-	-	-	-	-
ZNF131	+12	chr5	43121708	43121708	A	G	2	-	-	-	-	-	-	-
TLK2	+12	chr17	60556396	60556396	G	T	2	-	-	-	-	-	-	-
COLGALT2	+13	chr1	184006891	184006892	GT	-	12	-	-	-	-	-	-	-
COLGALT2	+13	chr1	184006892	184006892	-	GTGTGTGTGT	12	-	-	-	-	-	-	-
COLGALT2	+13	chr1	184006892	184006892	-	GTGTGTGT	12	-	-	-	-	-	-	-
COLGALT2	+13	chr1	184006892	184006892	-	GTGTGT	12	-	-	-	-	-	-	-
COLGALT2	+13	chr1	184006892	184006892	-	GTGT	12	-	-	-	-	-	-	-
NRXN1	+13	chr2	51259645	51259662	AGAAAGAGAGAGAGAGAG	-	4	-	-	-	-	-	-	-
NRXN1	+13	chr2	51259647	51259662	AAAGAGAGAGAGAGAG	-	4	-	-	-	-	-	-	-
ACVR2A	+13	chr2	148602575	148602580	TTTTTT	-	4	-	-	-	-	-	-	-
CSRNP1	+13	chr3	39195089	39195090	GC	AG	2	-	-	-	-	-	-	-
SLC34A1	+13	chr5	176811443	176811443	G	A	2	-	-	-	-	-	-	-
EXOC3	+13	chr5	443345	443380	GGCGGCGGCGGCGGCGGCGGCGGCGGCGGCGGCGGC	-	23	-	-	-	-	-	-	-
OR7E14P	+13	chr11	17073444	17073444	C	G	2	-	-	-	-	-	-	-
LINC01727	+14	chr20	21550674	21550674	C	A	2	-	-	-	-	-	-	-
RNF186	+15	chr1	20141756	20141757	GC	TT	2	-	-	-	-	-	-	-
ACVR2A	+15	chr2	148602577	148602580	TTTT	-	4	-	-	-	-	-	-	-
STAG3L5P-PVRIG2P-PILRB	+15	chr7	99955639	99955640	AA	-	4	-	-	-	-	-	-	-
CBL	+15	chr11	119076999	119076999	-	CGGTGGCGGCGG	9	-	-	-	-	-	ID=COSN29044997,COSN27238051;OCCURENCE=2(biliary_tract)	-
CLUAP1	+15	chr16	3559907	3559907	G	A	2	-	-	-	-	-	-	-
ACVR2A	+16	chr2	148602578	148602580	TTT	-	4	-	-	-	-	-	-	-
EXOC3	+16	chr5	443348	443380	GGCGGCGGCGGCGGCGGCGGCGGCGGCGGCGGC	-	23	-	-	-	-	-	-	-
STAG3L5P-PVRIG2P-PILRB	+16	chr7	99955640	99955640	-	A	4	-	-	-	-	-	-	-
STAG3L5P-PVRIG2P-PILRB	+16	chr7	99955640	99955640	A	-	4	-	-	-	-	-	-	-
HMGB3	+16	chrX	150151872	150151895	CCGCCGCCGCCGCCGCCGCCGCCG	-	52	-	-	-	-	-	-	-
EPS8L2	+16	chr11	706134	706134	C	A	2	-	-	-	-	-	-	-
EPS8L2	+16	chr11	706134	706134	C	T	2	-	-	-	-	-	-	-
ETS1	+16	chr11	128392281	128392281	C	G	2	-	-	-	-	-	-	-
COLGALT2	+17	chr1	184006888	184006888	-	TT	12	-	-	-	-	-	-	-
TRIB2	+17	chr2	12857013	12857013	-	G	54	-	-	-	-	-	-	-
RPL23AP7	+17	chr2	114384699	114384699	G	A	2	-	-	-	-	-	-	-
PPP5C	+17	chr19	46850266	46850266	C	A	2	-	-	-	-	-	-	-
PPP5C	+17	chr19	46850266	46850266	C	T	2	-	-	-	-	-	-	-
ACVR2A	+18	chr2	148602580	148602580	-	TTTTTTTTTTTTTTT	4	-	-	-	-	-	-	-
SLC6A7	+18	chr5	149569440	149569440	G	A	15	-	-	-	-	-	-	-
ADCY10P1	+18	chr6	41068789	41068789	C	T	2	-	-	-	-	-	-	-
EXOC3	+19	chr5	443351	443380	GGCGGCGGCGGCGGCGGCGGCGGCGGCGGC	-	23	-	-	-	-	-	-	-
HMGB3	+19	chrX	150151875	150151895	CCGCCGCCGCCGCCGCCGCCG	-	52	-	-	-	-	-	-	-
LINGO1	+19	chr15	78112656	78112656	C	A	2	-	-	-	-	-	-	-
PIN4P1	+19	chr15	44170351	44170351	C	A	2	-	-	-	-	-	-	-
PIN4P1	+19	chr15	44170351	44170351	C	T	2	-	-	-	-	-	-	-
MAP7	+20	chr6	136871938	136871938	G	A	2	-	-	-	-	-	-	-
MSC-AS1	+20	chr8	72755376	72755376	G	A	2	-	-	-	-	-	-	-
LARP6	+20	chr15	71146580	71146585	CGCCGC	-	2	-	-	-	-	-	-	-
LARP6	+20	chr15	71146583	71146585	CGC	-	2	-	-	-	-	-	-	-
MT1JP	+20	chr16	56669669	56669670	AC	GG	2	-	-	-	-	-	-	-
PEPD	+21	chr19	34012779	34012779	C	T	2	-	-	-	-	-	-	-
PEPD	+21	chr19	34012779	34012779	C	A	2	-	-	-	-	-	-	-
HMGB3	+22	chrX	150151878	150151895	CCGCCGCCGCCGCCGCCG	-	52	-	-	-	-	-	-	-
IDE	+22	chr10	94333242	94333242	G	T	5	-	-	-	-	-	-	-
ADARB1	+22	chr21	46494513	46494513	-	GGCGGCGGCGGCGGCGGC	2	-	-	-	-	-	-	-
MC5R	+23	chr18	13825564	13825565	AA	-	4	-	-	-	-	-	-	-
KRTAP5-10	+24	chr11	71276631	71276632	AT	TC	12	-	-	-	-	-	-	-
MC5R	+24	chr18	13825565	13825565	-	A	4	-	-	-	-	-	-	-
MC5R	+24	chr18	13825565	13825565	A	-	4	-	-	-	-	-	-	-
C11orf87	+25	chr11	109292869	109292877	GGCGGCGGC	-	12	-	-	-	-	-	-	-
DPP8	+26	chr15	65809651	65809651	G	T	2	-	-	-	-	-	-	-
NADK2	+27	chr5	36242354	36242355	AG	GA	25	-	-	-	-	-	-	-
MTF2	+28	chr1	93544818	93544818	C	G	2	-	-	-	-	-	-	-
ANXA5	+28	chr4	122618120	122618120	C	A	2	-	-	-	-	-	-	-
EXOC3	+28	chr5	443360	443380	GGCGGCGGCGGCGGCGGCGGC	-	23	-	-	-	-	-	-	-
NCAPD3	+28	chr11	134094398	134094399	GT	TC	14	-	-	-	-	-	-	-
MPHOSPH8	+28	chr13	20207814	20207814	C	A	2	-	-	-	-	-	-	-
MPHOSPH8	+28	chr13	20207814	20207814	C	G	2	-	-	-	-	-	-	-
PSMC1	+28	chr14	90724309	90724309	A	G	2	-	-	-	-	-	-	-
FAM157B;FAM157C	+28	chr16	90168698	90168700	GCA	-	11	-	-	-	-	-	-	-
BRWD3	+29	chrX	80065200	80065205	GAGAGA	-	46	-	-	-	-	-	-	-
BRWD3	+29	chrX	80065205	80065205	-	GA	46	-	-	-	-	-	-	-
SPATS2L	+30	chr2	201171013	201171014	CG	TC	2	-	-	-	-	-	-	-
MIR4779	+30	chr2	86420201	86420202	GG	CA	18	-	-	-	-	-	-	-
CX3CR1	+30	chr3	39323197	39323197	G	A	2	-	-	-	-	-	-	-
LETM2	+30	chr8	38243987	38243987	C	A	2	-	-	-	-	-	-	-
GABRA3	+30	chrX	151619802	151619802	-	CTCTCTCTCTCTCTCTCTCTCT	4	-	-	-	-	-	-	-
GABRA3	+30	chrX	151619802	151619802	-	CTCTCTCTCTCTCTCT	4	-	-	-	-	-	-	-
GABRA3	+30	chrX	151619802	151619802	-	CTCTCTCTCTCTCT	4	-	-	-	-	-	-	-
KTN1-AS1	+30	chr14	56046781	56046781	G	A	2	-	-	-	-	-	-	-
ADAM21P1	+30	chr14	70714488	70714489	AC	GT	2	-	-	-	-	-	-	-
PRAMEF1	+31	chr1	12851575	12851575	G	A	15	-	-	-	-	-	-	-
LINC01828	+31	chr2	67313607	67313608	TA	CG	48	-	-	-	-	-	-	-
JAKMIP1	+31	chr4	6202288	6202288	G	C	2	-	-	-	-	-	-	-
HMGB3	+31	chrX	150151887	150151895	CCGCCGCCG	-	52	-	-	-	-	-	-	-
C11orf87	+31	chr11	109292875	109292877	GGC	-	12	-	-	-	-	-	-	-
NEURL1-AS1	+32	chr10	105277167	105277168	CC	GG	8	-	-	-	-	-	-	-
HEPHL1	+32	chr11	93754408	93754408	G	T	2	-	-	-	-	-	-	-
GLTP	+32	chr12	110318261	110318262	GG	CT	33	-	-	-	-	-	-	-
CARD10	+32	chr22	37915174	37915179	CCTCGG	-	2	-	-	-	-	-	-	-
GBP2	+33	chr1	89591810	89591810	C	A	2	-	-	-	-	-	-	-
C11orf87	+33	chr11	109292877	109292877	-	GGCGGC	12	-	-	-	-	-	-	-
C11orf87	+33	chr11	109292877	109292877	-	GGC	12	-	-	-	-	-	-	-
LSAMP-AS1	+34	chr3	116078903	116078903	C	A	2	-	-	-	-	-	-	-
MIR5588	+34	chr3	184971025	184971027	AAA	-	24	-	-	-	-	-	-	-
MIR5588	+34	chr3	184971026	184971027	AA	-	24	-	-	-	-	-	-	-
MIR5588	+34	chr3	184971027	184971027	A	-	24	-	-	-	-	-	-	-
MIR5588	+34	chr3	184971027	184971027	-	AA	24	-	-	-	-	-	-	-
EXOC3	+34	chr5	443366	443380	GGCGGCGGCGGCGGC	-	23	-	-	-	-	-	-	-
CAMK2G	+35	chr10	75634315	75634315	T	A	2	-	-	-	-	-	-	-
PLXDC1	+35	chr17	37307867	37307868	CT	AG	8	-	-	-	-	-	-	-
PKLR	+36	chr1	155270757	155270757	C	A	2	-	-	-	-	-	-	-
GLRB	+36	chr4	157997589	157997590	CC	AG	3	-	-	-	-	-	-	-
SYBU	+36	chr8	110655384	110655384	-	CACACA	54	-	-	-	-	-	-	-
ABCC1	+36	chr16	16043468	16043468	-	CGCCGC	13	-	-	-	-	-	-	-
CHRM3	+37	chr1	239792408	239792408	C	T	3	-	-	-	-	-	-	-
EXOC3	+37	chr5	443369	443380	GGCGGCGGCGGC	-	23	-	-	-	-	-	-	-
RNF216-IT1	+37	chr7	5720056	5720056	C	T	2	-	-	-	-	-	-	-
NRG1-IT1	+37	chr8	31883287	31883287	T	A	2	-	-	-	-	-	-	-
NRG1-IT1	+37	chr8	31883287	31883287	T	C	2	-	-	-	-	-	-	-
ZNF518A	+37	chr10	97890414	97890414	C	A	2	-	-	-	-	-	-	-
SLC43A3	+37	chr11	57195017	57195017	A	T	2	-	-	-	-	-	-	-
SLC43A3	+37	chr11	57195017	57195017	A	G	2	-	-	-	-	-	-	-
SLFN13	+37	chr17	33775820	33775820	G	T	5	-	-	-	-	-	-	-
ADAM30	+38	chr1	120439109	120439110	GG	CA	17	-	-	-	-	-	-	-
RPSA	+38	chr3	39448216	39448218	CCG	TTT	2	-	-	-	-	-	-	-
ADGRG1	+38	chr16	57653946	57653946	C	T	2	-	-	-	-	-	-	-
ADGRG1	+38	chr16	57653946	57653946	C	G	2	-	-	-	-	-	-	-
SLC35G5	+39	chr8	11188532	11188533	GC	CA	17	-	-	-	-	-	-	-
SBF1P1	+39	chr8	56367843	56367843	C	A	2	-	-	-	-	-	-	-
SBF1P1	+39	chr8	56367843	56367843	C	T	2	-	-	-	-	-	-	-
MIR3689C	+39	chr9	137741177	137741177	-	ATATCACACCTCCCAGGAACCACG	10	-	-	-	-	-	-	-
DDIT4	+39	chr10	74033714	74033714	C	A	2	-	-	-	-	-	-	-
APOBEC1	+39	chr12	7823157	7823157	T	C	2	-	-	-	-	-	-	-
EXOC3	+40	chr5	443372	443380	GGCGGCGGC	-	23	-	-	-	-	-	-	-
HMGA1	+40	chr6	34204615	34204615	G	C	2	-	-	-	-	-	-	-
HMGA1	+40	chr6	34204615	34204615	G	T	2	-	-	-	-	-	-	-
SLC25A5-AS1	+41	chrX	118603021	118603021	C	T	2	-	-	-	-	-	-	-
NXPH4	+41	chr12	57610617	57610634	CCGCCGCTCCCGCCGCTC	-	3	-	-	-	-	-	-	-
GPSM1	+42	chr9	139247549	139247549	C	A	2	-	-	-	-	-	-	-
GPSM1	+42	chr9	139247549	139247549	C	T	2	-	-	-	-	-	-	-
KCNA1	+42	chr12	5019113	5019113	C	T	2	-	-	-	-	-	-	-
CBLB	+43	chr3	105587845	105587845	C	T	11	-	-	-	-	-	-	-
EXOC3	+43	chr5	443375	443380	GGCGGC	-	23	-	-	-	-	-	-	-
MIR4300HG	+43	chr11	82114913	82114913	G	C	2	-	-	-	-	-	-	-
TRPC2	+43	chr11	3647731	3647731	C	T	2	-	-	-	-	-	-	-
TRPC2	+43	chr11	3647731	3647731	C	A	2	-	-	-	-	-	-	-
CCDC122;LACC1	+43	chr13	44453783	44453784	GG	AT	36	-	-	-	-	-	-	-
LINC01415	+43	chr18	53447939	53447939	C	A	2	-	-	-	-	-	-	-
LINC01415	+43	chr18	53447939	53447939	C	G	2	-	-	-	-	-	-	-
BRD4	+43	chr19	15443312	15443312	-	GCAGCC	17	-	-	-	-	-	-	-
DUSP4	+44	chr8	29206279	29206279	G	A	5	-	-	-	-	-	-	-
PTPRD	+44	chr9	8733903	8733903	C	A	2	-	-	-	-	-	-	-
MIR8485	+45	chr2	50923356	50923356	A	G	2	-	-	-	-	-	-	-
MIR8485	+45	chr2	50923356	50923356	A	T	2	-	-	-	-	-	-	-
RNF145	+45	chr5	158636519	158636519	-	GG	2	-	-	-	-	-	-	-
RNF145	+45	chr5	158636519	158636519	-	GGCGGCGG	2	-	-	-	-	-	-	-
HLA-DRB5	+45	chr6	32497961	32497962	TT	AC	3	-	-	-	-	-	-	-
ALOX5AP	+45	chr13	31287658	31287658	G	T	2	-	-	-	-	-	-	-
LINC02341	+45	chr13	42999071	42999071	A	C	54	-	-	-	-	-	-	-
DHRS4L1	+45	chr14	24476261	24476261	A	G	2	-	-	-	-	-	-	-
RNF223	+46	chr1	1009642	1009642	G	T	2	-	-	-	-	-	-	-
LINC00879	+46	chr3	94657151	94657151	C	T	2	-	-	-	-	-	-	-
CPSF4	+46	chr7	99036607	99036607	C	A	2	-	-	-	-	-	-	-
BCL7A	+46	chr12	122459836	122459836	A	C	26	-	-	-	-	-	-	-
LOC105371998	+46	chr18	12432817	12432817	G	T	2	-	-	-	-	-	-	-
USP29	+46	chr19	57631553	57631553	A	T	2	-	-	-	-	-	-	-
USP29	+46	chr19	57631553	57631553	A	C	2	-	-	-	-	-	-	-
LINC00899	+46	chr22	46440703	46440703	G	A	2	-	-	-	-	-	-	-
TRAF3IP2	+47	chr6	111927431	111927431	G	T	2	-	-	-	-	-	-	-
PPM1A	+47	chr14	60712515	60712516	GG	CA	32	-	-	-	-	-	-	-
EXOC3	+48	chr5	443380	443380	-	GGC	23	-	-	-	-	-	-	-
SOX5	+48	chr12	24103914	24103919	CACACA	-	41	-	-	-	-	-	-	-
UNC79	+48	chr14	93799611	93799611	T	C	2	-	-	-	-	-	-	-
ABCA9-AS1	+48	chr17	67000901	67000901	C	T	4	-	-	-	-	-	ID=COSN20299471;OCCURENCE=1(lung)	-
CCDC93	+49	chr2	118771691	118771691	-	GCCGCC	30	-	-	-	-	-	-	-
MCFD2	+49	chr2	47142956	47142959	CCCC	-	5	-	-	-	-	-	-	-
LRRC27	+49	chr10	134145788	134145788	G	A	2	-	-	-	-	-	-	-
HACD2	+50	chr3	123303415	123303415	C	T	2	-	-	-	-	-	-	-
TCEAL4	+50	chrX	102840461	102840461	G	A	2	-	-	-	-	-	-	-
TCEAL4	+50	chrX	102840461	102840461	G	C	2	-	-	-	-	-	-	-
NXPH4	+50	chr12	57610626	57610634	CCGCCGCTC	-	3	-	-	-	-	-	-	-
RFPL4A	+50	chr19	56270555	56270556	TA	CT	24	-	-	-	-	-	-	-
ZNF845	+51	chr19	53837021	53837021	A	G	2	-	-	-	-	-	-	-
STK39	+52	chr2	169104054	169104054	-	CCGCCGCCGCCGCCGCCGCCGCCG	20	-	-	-	-	-	ID=COSN27389651;OCCURENCE=1(biliary_tract)	-
LRP12	+52	chr8	105601201	105601201	-	CGCCGCCGCCGCCGCCGC	16	-	-	-	-	-	-	-
LRP12	+52	chr8	105601201	105601201	-	CGCCGCCGC	16	-	-	-	-	-	-	-
LRP12	+52	chr8	105601201	105601201	-	CGCCGC	16	-	-	-	-	-	-	-
LRP12	+52	chr8	105601201	105601201	-	CGCCGCCGCCGCCGCCGCCGCCGC	16	-	-	-	-	-	-	-
LRP12	+52	chr8	105601201	105601201	-	CGCCGCCGCCGCCGC	16	-	-	-	-	-	-	-
EPPK1	+52	chr8	144952581	144952581	-	C	3	-	-	-	-	-	-	-
LOC339298	+52	chr18	73835003	73835003	-	AGACAGAGAG	8	-	-	-	-	-	-	-
LINC01159	+53	chr2	105489000	105489001	GC	CA	11	-	-	-	-	-	-	-
EIF2B5	+53	chr3	183852861	183852861	A	T	16	-	-	-	-	-	-	-
KIAA1549	+53	chr7	138666012	138666012	G	A	2	-	-	-	-	-	-	-
BRD3	+53	chr9	136933088	136933089	CC	TT	2	-	-	-	-	-	-	-
MIR4666B	+53	chrX	29592446	29592446	G	C	2	-	-	-	-	-	-	-
MIR4666B	+53	chrX	29592446	29592446	G	A	2	-	-	-	-	-	-	-
C11orf68	+53	chr11	65686479	65686479	-	CC	2	-	-	-	-	-	-	-
GLS	+54	chr2	191745599	191745625	GCAGCAGCAGCAGCAGCAGCAGCAGCA	-	15	-	-	-	-	-	-	-
BRD3	+54	chr9	136933088	136933088	C	T	2	-	-	-	-	-	-	-
KTN1	+54	chr14	56046977	56046977	-	GCGGCG	10	-	-	-	-	-	-	-
KTN1	+54	chr14	56046977	56046977	-	GCGGCGGCG	10	-	-	-	-	-	-	-
ARHGEF2	+55	chr1	155947912	155947912	C	A	2	-	-	-	-	-	-	-
ARHGEF2	+55	chr1	155947912	155947912	C	T	2	-	-	-	-	-	-	-
SNAR-H	+55	chr2	78182098	78182098	G	T	2	-	-	-	-	-	-	-
LINC01518	+55	chr10	43187153	43187153	C	A	2	-	-	-	-	-	-	-
C10orf25;ZNF22	+55	chr10	45496326	45496326	T	A	37	-	-	-	-	-	-	-
LIG4	+55	chr13	108867076	108867076	G	T	2	-	-	-	-	-	-	-
LIG4	+55	chr13	108867076	108867076	G	A	2	-	-	-	-	-	-	-
POLR2E	+55	chr19	1095336	1095337	CG	TA	43	-	-	-	-	-	-	-
PPP2R2B	+56	chr5	146258293	146258293	-	GCTGCTGCTGCTGCTGCTGCTGCT	36	-	-	-	-	-	-	-
KIAA1217	+56	chr10	24497774	24497775	GA	AT	2	-	-	-	-	-	-	-
ADAMTS17	+56	chr15	100882154	100882155	GC	AT	7	-	-	-	-	-	-	-
CSNK1E	+56	chr22	38713358	38713358	-	CGCCGCCGC	3	-	-	-	-	-	-	-
GLS	+57	chr2	191745602	191745625	GCAGCAGCAGCAGCAGCAGCAGCA	-	15	-	-	-	-	-	-	-
FNDC4	+57	chr2	27718070	27718070	C	A	2	-	-	-	-	-	-	-
FNDC4	+57	chr2	27718070	27718070	C	T	2	-	-	-	-	-	-	-
WIPF2	+57	chr17	38375629	38375629	-	GGCGGC	30	-	-	-	-	-	-	-
WDR1	+58	chr4	10118516	10118516	C	A	2	-	-	-	-	-	-	-
WDR1	+58	chr4	10118516	10118516	C	T	2	-	-	-	-	-	-	-
ZNF165	+58	chr6	28048538	28048539	AG	GA	7	-	-	-	-	-	-	-
DAZAP1	+58	chr19	1407624	1407624	-	GCCGCCGCCGCC	19	-	-	-	-	-	-	-
DAZAP1	+58	chr19	1407624	1407624	-	GCCGCCGCC	19	-	-	-	-	-	-	-
DAZAP1	+58	chr19	1407624	1407624	-	GCC	19	-	-	-	-	-	-	-
B9D2;TMEM91	+58	chr19	41869927	41869927	C	A	2	-	-	-	-	-	-	-
B9D2;TMEM91	+58	chr19	41869927	41869927	C	T	2	-	-	-	-	-	-	-
CUL3	+59	chr2	225434484	225434484	T	A	2	-	-	-	-	-	-	-
PTPRN2	+59	chr7	158380436	158380436	G	A	4	-	-	-	-	-	-	-
BEX2	+59	chrX	102565880	102565880	G	A	2	-	-	-	-	-	-	-
DUSP8	+59	chr11	1593092	1593092	C	T	2	-	-	-	-	-	-	-
DUSP8	+59	chr11	1593092	1593092	C	A	2	-	-	-	-	-	-	-
BRICD5	+59	chr16	2261011	2261011	C	G	2	-	-	-	-	-	-	-
MEA1	+60	chr6	42981593	42981593	G	T	2	-	-	-	-	-	-	-
ADRA1B	+61	chr5	159343799	159343799	G	T	2	-	-	-	-	-	-	-
IPO11-LRRC70	+61	chr5	61874621	61874621	-	A	52	-	-	-	-	-	-	-
MIR3144	+61	chr6	120336384	120336384	G	T	3	-	-	-	-	-	-	-
FAM160B2	+61	chr8	21946773	21946773	C	T	2	-	-	-	-	0	-	-
SRP72	+62	chr4	57333822	57333823	GG	TA	41	-	-	-	-	-	-	-
PHF24	+62	chr9	34958252	34958252	-	CCGCCGCCT	26	-	-	-	-	-	-	-
TMEM109	+62	chr11	60681431	60681431	C	T	2	-	-	-	-	-	-	-
TYK2	+62	chr19	10491186	10491187	CC	TT	2	-	-	-	-	-	-	-
NR3C1	+63	chr5	142783191	142783192	CG	AA	2	-	-	-	-	-	-	-
SLC25A5-AS1	+63	chrX	118603021	118603021	C	T	2	-	-	-	-	-	-	-
PITX3	+63	chr10	104001169	104001169	G	T	2	-	-	-	-	-	-	-
CSNK2A2	+63	chr16	58231720	58231720	A	C	2	-	-	-	-	-	-	-
HECW2	+64	chr2	197457272	197457272	G	A	2	-	-	-	-	-	-	-
HECW2	+64	chr2	197457272	197457272	G	T	2	-	-	-	-	-	-	-
NR3C1	+64	chr5	142783191	142783191	C	T	2	-	-	-	-	-	-	-
LOC101928894	+65	chr11	46193569	46193569	C	A	2	-	-	-	-	-	-	-
LOC101928894	+65	chr11	46193569	46193571	CTC	TGG	2	-	-	-	-	-	-	-
B4GALT2	+66	chr1	44444938	44444938	C	T	2	-	-	-	-	-	-	-
B4GALT2	+66	chr1	44444938	44444938	C	A	2	-	-	-	-	-	-	-
KLHL32	+66	chr6	97372560	97372560	G	A	2	-	-	-	-	-	ID=COSN15660627;OCCURENCE=1(biliary_tract)	-
KLHL32	+66	chr6	97372560	97372560	G	T	2	-	-	-	-	-	-	-
ARPP19	+66	chr15	52861264	52861264	C	G	2	-	-	-	-	-	-	-
TXNL4A	+66	chr18	77748527	77748527	G	A	2	-	-	-	-	-	-	-
CTAGE10P	+67	chr13	50464610	50464610	G	T	2	-	-	-	-	-	-	-
CTAGE10P	+67	chr13	50464610	50464610	G	A	2	-	-	-	-	-	-	-
C9orf64	+68	chr9	86571834	86571834	C	A	2	-	-	-	-	-	-	-
ZSCAN30	+68	chr18	32870142	32870142	C	T	2	-	-	-	-	-	-	-
TXNL4A	+68	chr18	77748525	77748525	A	T	50	-	-	-	-	-	-	-
GLS	+69	chr2	191745614	191745625	GCAGCAGCAGCA	-	15	-	-	-	-	-	-	-
LINC01935	+69	chr2	103600819	103600819	G	A	2	-	-	-	-	-	-	-
LINC01935	+69	chr2	103600819	103600819	G	T	2	-	-	-	-	-	-	-
SNX11	+69	chr17	46185014	46185014	C	A	24	-	-	-	-	-	-	-
CAMSAP2	+70	chr1	200708754	200708754	-	GCG	22	-	-	-	-	-	-	-
OR2T29	+70	chr1	248722722	248722723	TG	CA	2	-	-	-	-	-	-	-
RAPH1	+70	chr2	204399986	204399989	TGAC	-	4	-	-	-	-	-	-	-
FAM229B;TUBE1	+70	chr6	112408742	112408742	G	A	2	-	-	-	-	-	-	-
FHL1	+70	chrX	135229627	135229627	A	T	28	-	-	-	-	-	-	-
PCYT2	+70	chr17	79869282	79869284	CGC	-	10	-	-	-	-	-	-	-
RAPH1	+71	chr2	204399986	204399989	TGAC	-	4	-	-	-	-	-	-	-
LINC01281	+71	chrX	39186546	39186546	C	A	2	-	-	-	-	-	-	-
LOC101928269	+71	chr21	37376895	37376895	G	A	2	-	-	-	-	-	-	-
GLS	+72	chr2	191745617	191745625	GCAGCAGCA	-	15	-	-	-	-	-	-	-
CDK19	+72	chr6	111136445	111136448	CGCG	-	3	-	-	-	-	-	-	-
CDK19	+72	chr6	111136448	111136448	-	CG	3	-	-	-	-	-	-	-
CDK19	+72	chr6	111136448	111136448	-	CGCG	3	-	-	-	-	-	-	-
MIR4770	+72	chrX	6301933	6301933	T	G	2	-	-	-	-	-	-	-
SRM	+73	chr1	11120019	11120019	G	A	2	-	-	-	-	-	-	-
PLAGL1	+73	chr6	144385663	144385664	GG	AA	2	-	-	-	-	-	-	-
FGF13-AS1	+73	chrX	137794340	137794340	G	A	2	-	-	-	-	-	-	-
C20orf173	+73	chr20	34117408	34117409	GG	AT	9	-	-	-	-	-	-	-
TRAPPC11;STOX2	+74	chr4	184719247	184719247	A	G	5	-	-	-	-	-	-	-
PLAGL1	+74	chr6	144385663	144385663	G	A	2	-	-	-	-	-	-	-
MTMR7	+74	chr8	17270966	17270967	GG	AA	2	-	-	-	-	-	-	-
USP7	+74	chr16	9057268	9057268	G	T	2	-	-	-	-	-	-	-
IFNL3	+74	chr19	39735644	39735644	C	A	23	-	-	-	-	-	-	-
GLS	+75	chr2	191745620	191745625	GCAGCA	-	15	-	-	-	-	-	-	-
MTMR7	+75	chr8	17270966	17270966	G	A	2	-	-	-	-	-	-	-
TPSD1	+75	chr16	1306346	1306347	CG	GC	7	-	-	-	-	-	-	-
GALNT3	+76	chr2	166650728	166650728	G	T	3	-	-	-	-	-	-	-
NAA38	+76	chr17	7788631	7788631	-	CCGCCGCCGCCGCCGCCGCCG	7	-	-	-	-	-	-	-
NAA38	+76	chr17	7788631	7788631	-	CCGCCGCCG	7	-	-	-	-	-	-	-
NAA38	+76	chr17	7788631	7788631	-	CCGCCGCCGCCGCCGCCGCCGCCG	7	-	-	-	-	-	-	-
NAA38	+76	chr17	7788631	7788631	-	CCGCCGCCGCCGCCGCCG	7	-	-	-	-	-	-	-
SMAD9	+77	chr13	37494325	37494333	GCGGCGGCG	-	34	-	-	-	-	-	-	-
SMAD9	+77	chr13	37494328	37494333	GCGGCG	-	34	-	-	-	-	-	-	-
GLS	+78	chr2	191745623	191745625	GCA	-	15	-	-	-	-	-	-	-
SLC7A11-AS1	+78	chr4	139010244	139010244	C	T	2	-	-	-	-	-	-	-
GNB2	+78	chr7	100271439	100271456	CGCCGCCGCCGCCGCCGC	-	9	-	-	-	-	-	-	-
IREB2	+78	chr15	78730594	78730594	C	T	2	-	-	-	-	-	-	-
CDIP1	+78	chr16	4588394	4588394	G	T	12	-	-	-	-	-	-	-
DBN1	+79	chr5	176900616	176900616	C	G	2	-	-	-	-	-	-	-
DBN1	+79	chr5	176900616	176900616	C	A	2	-	-	-	-	-	-	-
EGR2	+79	chr10	64578849	64578849	A	G	5	-	-	-	-	-	-	-
S100A13	+80	chr1	153599665	153599665	C	T	2	-	-	-	-	-	-	-
GEN1	+80	chr2	17935203	17935203	G	A	2	-	-	-	-	-	-	-
KLF4	+81	chr9	110251921	110251921	G	C	2	-	-	-	-	-	-	-
KLF4	+81	chr9	110251921	110251921	G	A	2	-	-	-	-	-	-	-
PIAS1	+81	chr15	68346993	68346993	C	T	2	-	-	-	-	-	-	-
LYSMD2	+81	chr15	52030237	52030240	AAAA	-	3	-	-	-	-	-	-	-
LYSMD2	+81	chr15	52030238	52030240	AAA	-	3	-	-	-	-	-	-	-
LYSMD2	+81	chr15	52030240	52030240	A	-	3	-	-	-	-	-	-	-
SPSB1	+82	chr1	9353021	9353021	G	C	3	-	-	-	-	-	-	-
DARS-AS1	+82	chr2	136742826	136742826	G	A	2	-	-	-	-	-	-	-
DARS-AS1	+82	chr2	136742826	136742826	G	T	2	-	-	-	-	-	-	-
LMOD3	+82	chr3	69171665	69171665	-	T	10	-	-	-	-	-	-	-
RAB43	+82	chr3	128840566	128840566	G	T	2	-	-	-	-	-	-	-
RAB43	+82	chr3	128840566	128840566	G	C	2	-	-	-	-	-	-	-
NSD2	+82	chr4	1894589	1894591	TGT	CAG	2	-	-	-	-	-	-	-
APC	+82	chr5	112043282	112043283	CG	GT	30	-	-	-	-	-	-	-
MRPS33	+82	chr7	140714398	140714398	C	A	2	-	-	-	-	-	-	-
NAA38	+82	chr17	7788625	7788625	-	TCGCCGCCGCCGCCGCCGCCG	7	-	-	-	-	-	-	-
DDX11L2	+83	chr2	114359070	114359071	GG	AA	14	-	-	-	-	-	-	-
HSDL1	+83	chr16	84178718	84178718	G	A	2	-	-	-	-	-	-	-
MTMR4	+83	chr17	56595169	56595169	G	A	2	-	-	-	-	-	-	-
DLGAP1-AS2	+83	chr18	3603816	3603816	C	G	2	-	-	-	-	-	-	-
TCF7L1	+84	chr2	85360665	85360665	C	T	2	-	-	-	-	-	-	-
TCF7L1	+84	chr2	85360665	85360665	C	A	2	-	-	-	-	-	-	-
SLC39A8	+85	chr4	103245385	103245385	A	C	2	-	-	-	-	-	-	-
ZBTB2	+85	chr6	151712751	151712751	C	A	2	-	-	-	-	-	-	-
RTN2	+85	chr19	46000229	46000229	-	GCCGCC	26	-	-	-	-	-	-	-
PABPC1L	+85	chr20	43560286	43560286	C	T	2	-	-	-	-	-	-	-
PABPC1L	+85	chr20	43560286	43560287	CC	GT	2	-	-	-	-	-	-	-
TCN2	+85	chr22	31003153	31003153	A	C	2	-	-	-	-	-	-	-
LOC100506639;LOC648987	+86	chr5	43067456	43067456	G	A	2	-	-	-	-	-	-	-
LOC100506639;LOC648987	+86	chr5	43067456	43067456	G	T	2	-	-	-	-	-	-	-
RNASET2	+86	chr6	167369991	167369992	CA	AG	17	-	-	-	-	-	-	-
CEL	+86	chr9	135937449	135937450	CG	TA	2	-	-	-	-	-	-	-
LINC01224	+86	chr19	23598791	23598791	C	A	13	-	-	-	-	-	-	-
LINC01224	+86	chr19	23598791	23598791	C	T	13	-	-	-	-	-	-	-
CEP120	+87	chr5	122759200	122759200	T	A	2	-	-	-	-	-	-	-
AFDN	+87	chr6	168227756	168227756	T	C	2	-	-	-	-	-	-	-
ASB9	+87	chrX	15288207	15288207	-	ACACACACACACAC	13	-	-	-	-	-	-	-
ASB9	+87	chrX	15288207	15288207	-	ACACACACACACACACAC	13	-	-	-	-	-	-	-
CTNNB1	+88	chr3	41241028	41241028	C	A	2	-	-	-	-	-	-	-
GNAI2	+88	chr3	50264206	50264206	C	G	2	-	-	-	-	-	-	-
APC	+88	chr5	112043288	112043288	G	A	2	-	-	-	-	-	ID=COSN9398829;OCCURENCE=1(ovary)	-
APC	+88	chr5	112043288	112043289	GG	AA	2	-	-	-	-	-	-	-
P4HA2	+88	chr5	131562848	131562848	C	T	2	-	-	-	-	-	-	-
P4HA2	+88	chr5	131562848	131562848	C	A	2	-	-	-	-	-	-	-
CENPI	+88	chrX	100353257	100353257	C	A	2	-	-	-	-	-	-	-
AMPD2	+89	chr1	110166697	110166697	G	C	2	-	-	-	-	-	-	-
AMPD2	+89	chr1	110166697	110166697	G	A	2	-	-	-	-	-	-	-
DCK	+89	chr4	71859352	71859354	CCC	TTT	39	-	-	-	-	-	-	-
C8orf44;C8orf44-SGK3	+89	chr8	67579874	67579874	C	A	2	-	-	-	-	-	-	-
C8orf44;C8orf44-SGK3	+89	chr8	67579874	67579874	C	T	2	-	-	-	-	-	-	-
ISLR	+89	chr15	74466992	74466992	C	T	2	-	-	-	-	-	-	-
GNB2	+90	chr7	100271451	100271456	CGCCGC	-	9	-	-	-	-	-	-	-
ERCC6	+90	chr10	50747080	50747080	G	A	26	-	-	-	-	-	-	-
TBX3	+90	chr12	115121877	115121880	GAGA	-	45	-	-	-	-	-	-	-
TBX3	+90	chr12	115121879	115121880	GA	-	45	-	-	-	-	-	-	-
TBX3	+90	chr12	115121880	115121880	-	GAGA	45	-	-	-	-	-	-	-
TBX3	+90	chr12	115121880	115121880	-	GA	45	-	-	-	-	-	-	-
TBX3	+90	chr12	115121880	115121880	-	GAGAGA	45	-	-	-	-	-	-	-
TBX3	+90	chr12	115121880	115121880	-	GAGAGAGAGA	45	-	-	-	-	-	-	-
RNF144A-AS1	+91	chr2	7058723	7058723	C	A	2	-	-	-	-	-	-	-
LCA5L;WRB-SH3BGR	+91	chr21	40816038	40816038	G	T	2	-	-	-	-	-	-	-
CLCNKA	+92	chr1	16348576	16348576	G	A	2	-	-	-	-	-	-	-
SLIT2	+92	chr4	20253618	20253619	AA	GC	13	-	-	-	-	-	-	-
IFT140;TMEM204	+92	chr16	1578832	1578832	C	A	2	-	-	-	-	-	-	-
GNB2	+93	chr7	100271454	100271456	CGC	-	9	-	-	-	-	-	-	-
LINC01475	+93	chr10	101290842	101290842	C	T	2	-	-	-	-	-	-	-
DEFB124	+93	chr20	30060724	30060724	-	CA	22	-	-	-	-	-	-	-
PIGZ	+95	chr3	196695648	196695648	G	C	2	-	-	-	-	-	-	-
PIGZ	+95	chr3	196695648	196695648	G	T	2	-	-	-	-	-	-	-
GNB2	+95	chr7	100271456	100271456	-	CGCCGCCGCCGCCGC	9	-	-	-	-	-	-	-
BEX2	+95	chrX	102565880	102565880	G	A	2	-	-	-	-	-	-	-
PRKG1	+95	chr10	52834327	52834327	G	C	2	-	-	-	-	-	-	-
TP53	+95	chr17	7578712	7578717	TTTTTT	-	44	-	-	-	-	-	-	-
TP53	+95	chr17	7578714	7578717	TTTT	-	44	-	-	-	-	-	-	-
TP53	+95	chr17	7578715	7578717	TTT	-	44	-	-	-	-	-	-	-
MYO19;PIGW	+95	chr17	34890682	34890682	A	G	2	-	-	-	-	-	-	-
LOC101928651	+96	chr5	60994164	60994164	C	G	7	-	-	-	-	-	-	-
SNX11	+96	chr17	46185014	46185014	C	A	24	-	-	-	-	-	-	-
RIN2	+96	chr20	19867259	19867259	-	TTTTTTTTTTTTTTTTTT	35	-	-	-	-	-	-	-
RIN2	+96	chr20	19867259	19867259	-	TTTTTTTTTT	35	-	-	-	-	-	-	-
LOC101927429;NBPF25P	+97	chr1	148876135	148876135	T	G	2	-	-	-	-	-	-	-
C11orf80	+97	chr11	66512302	66512302	-	GGC	45	-	-	-	-	-	-	-
C11orf80	+97	chr11	66512302	66512302	-	GGCGGCGGC	45	-	-	-	-	-	-	-
C11orf80	+97	chr11	66512302	66512302	-	GGCGGC	45	-	-	-	-	-	-	-
ZNF266	+97	chr19	9546158	9546158	G	T	2	-	-	-	-	-	-	-
IGFL2-AS1	+97	chr19	46706223	46706223	C	A	6	-	-	-	-	-	-	-
PRMT2	+97	chr21	48055602	48055602	G	A	14	-	-	-	-	-	-	-
LRRC75B	+97	chr22	24988939	24988939	C	A	2	-	-	-	-	0	-	-
LRRC75B	+97	chr22	24988939	24988939	C	G	2	-	-	-	-	-	-	-
FAM160A1	+98	chr4	152330494	152330494	G	T	19	-	-	-	-	-	-	-
HOXA11-AS	+98	chr7	27225123	27225123	C	T	2	-	-	-	-	-	-	-
MAGEB16	+98	chrX	35816555	35816555	G	A	2	-	-	-	-	-	-	-
MAGEB16	+98	chrX	35816555	35816556	GG	AA	2	-	-	-	-	-	-	-
LOC105378430	+98	chr10	92793019	92793019	C	T	2	-	-	-	-	-	-	-
ASCC2	+99	chr22	30234195	30234195	-	GCC	14	-	-	-	-	-	-	-
TINAGL1	+100	chr1	32043844	32043844	-	GTGTGTGTGTGT	2	-	-	-	-	-	-	-
TINAGL1	+100	chr1	32043844	32043844	-	GTGTGTGTGTGTGT	2	-	-	-	-	-	-	-
TGIF2LY	+101	chrY	3447225	3447225	A	G	4	-	-	-	-	-	ID=COSN8487635;OCCURENCE=1(lung)	-
MKX-AS1	+101	chr10	28033643	28033646	ACAC	-	5	-	-	-	-	-	-	-
SPACA4	+101	chr19	49110099	49110099	G	A	2	-	-	-	-	-	-	-
