# Supplementary material for: Core promoter in TNBC is highly mutated with rich ethnic signature
Source: Brief Funct Genomics. 2022 Oct 28;22(1):9–19. doi: 10.1093/bfgp/elac035 (PMC9853936; doi:10.1093/bfgp/elac035)
Supplement: Supplementary_Table_3_elac035 [file supplementary_table_3_elac035.xlsx]

## Sheet: Sheet1
Supplementary Table 3. List of germline mutations identified in core promoters
Gene	To TSS	Chr.	Start	End	Ref.	Alt.	#Carrier	dbSNP	1000G	ESP6500	ExAC	gnomAD	COSMIC	ClinVar
CAMK4	-99	chr5	110560140	110560140	-	GCG	2	-	-	-	-	-	-	-
SLC11A1	-98	chr2	219246650	219246653	GTGT	-	2	-	-	-	-	-	-	-
SLC11A1	-98	chr2	219246652	219246653	GT	-	2	-	-	-	-	-	-	-
SLC11A1	-98	chr2	219246653	219246653	-	GT	2	-	-	-	-	-	-	-
OR10Q1	-96	chr11	57996486	57996486	C	T	2	-	-	-	-	-	-	-
HPSE2	-95	chr10	100995727	100995727	G	T	4	-	-	-	-	-	-	-
HPSE2	-95	chr10	100995727	100995727	G	T	4	-	-	-	-	-	-	-
HPSE2	-95	chr10	100995727	100995727	G	T	4	-	-	-	-	-	-	-
HPSE2	-95	chr10	100995727	100995727	G	T	4	-	-	-	-	-	-	-
DOK2	-93	chr8	21771312	21771312	T	-	2	-	-	-	-	-	-	-
DOK2	-93	chr8	21771312	21771312	-	T	2	-	-	-	-	-	-	-
DOK2	-93	chr8	21771312	21771312	-	TT	2	-	-	-	-	-	-	-
DOK2	-93	chr8	21771312	21771312	T	-	2	-	-	-	-	-	-	-
DOK2	-93	chr8	21771312	21771312	-	T	2	-	-	-	-	-	-	-
DOK2	-93	chr8	21771312	21771312	-	TT	2	-	-	-	-	-	-	-
DOK2	-93	chr8	21771312	21771312	T	-	2	-	-	-	-	-	-	-
DOK2	-93	chr8	21771312	21771312	-	T	2	-	-	-	-	-	-	-
DOK2	-93	chr8	21771312	21771312	-	TT	2	-	-	-	-	-	-	-
DOK2	-92	chr8	21771311	21771312	TT	-	2	-	-	-	-	-	-	-
DOK2	-92	chr8	21771311	21771312	TT	-	2	-	-	-	-	-	-	-
DOK2	-92	chr8	21771311	21771312	TT	-	2	-	-	-	-	-	-	-
OR10Q1	-92	chr11	57996482	57996482	G	C	3	-	-	-	-	-	-	-
DOK2	-91	chr8	21771310	21771312	TTT	-	2	-	-	-	-	-	-	-
DOK2	-91	chr8	21771310	21771312	TTT	-	2	-	-	-	-	-	-	-
DOK2	-91	chr8	21771310	21771312	TTT	-	2	-	-	-	-	-	-	-
NXN	-91	chr17	767442	767442	-	GCACGTTTAC	2	-	-	-	-	-	-	-
NXN	-91	chr17	767442	767442	-	GCACGTTTA	2	-	-	-	-	-	-	-
MAP2K5	-88	chr15	67841252	67841253	AA	-	4	-	-	-	-	-	-	-
MAP2K5	-88	chr15	67841253	67841253	A	-	4	-	-	-	-	-	-	-
MAP2K5	-88	chr15	67841253	67841253	-	A	4	-	-	-	-	-	-	-
MAP2K5	-88	chr15	67841253	67841253	-	AA	4	-	-	-	-	-	-	-
RBBP4;ZBTB8OS	-85	chr1	33116276	33116276	G	A	2	-	-	-	-	-	-	-
RBBP4;ZBTB8OS	-85	chr1	33116276	33116276	G	A	2	-	-	-	-	-	-	-
RBBP4;ZBTB8OS	-85	chr1	33116276	33116276	G	A	2	-	-	-	-	-	-	-
RBBP4;ZBTB8OS	-85	chr1	33116276	33116276	G	A	2	-	-	-	-	-	-	-
RBBP4;ZBTB8OS	-85	chr1	33116276	33116276	G	A	2	-	-	-	-	-	-	-
RBBP4;ZBTB8OS	-85	chr1	33116276	33116276	G	A	2	-	-	-	-	-	-	-
RBBP4;ZBTB8OS	-85	chr1	33116276	33116276	G	A	2	-	-	-	-	-	-	-
RBBP4;ZBTB8OS	-85	chr1	33116276	33116276	G	A	2	-	-	-	-	-	-	-
RBBP4;ZBTB8OS	-85	chr1	33116276	33116276	G	A	2	-	-	-	-	-	-	-
FAM71F2	-84	chr7	128312235	128312235	C	T	2	-	-	-	-	-	-	-
FAM71F2	-84	chr7	128312235	128312235	C	T	2	-	-	-	-	-	-	-
FAM71F2	-84	chr7	128312235	128312235	C	T	2	-	-	-	-	-	-	-
PRRX1	-81	chr1	170633231	170633231	-	CTCT	5	-	-	-	-	-	-	-
PRRX1	-81	chr1	170633231	170633231	-	CTCTCTCTCT	5	-	-	-	-	-	-	-
PRRX1	-81	chr1	170633231	170633231	-	CTCT	5	-	-	-	-	-	-	-
PRRX1	-81	chr1	170633231	170633231	-	CTCTCTCTCT	5	-	-	-	-	-	-	-
OR10Q1	-74	chr11	57996464	57996464	G	C	2	-	-	-	-	-	-	-
OR10Q1	-74	chr11	57996464	57996464	G	A	2	-	-	-	-	-	-	-
COG4;SF3B3	-74	chr16	70557531	70557531	T	A	2	-	-	-	-	-	-	-
COG4;SF3B3	-74	chr16	70557531	70557531	T	A	2	-	-	-	-	-	-	-
SRRM1	-73	chr1	24969976	24969976	-	C	2	-	-	-	-	-	-	-
IFIT1	-72	chr10	91152230	91152230	-	C	6	-	-	-	-	-	-	-
IFIT1	-72	chr10	91152230	91152230	-	C	6	-	-	-	-	-	-	-
IFIT1	-72	chr10	91152230	91152230	-	C	6	-	-	-	-	-	-	-
IFIT1	-72	chr10	91152230	91152230	-	C	6	-	-	-	-	-	-	-
IFIT1	-72	chr10	91152230	91152230	-	C	6	-	-	-	-	-	-	-
OR10Q1	-72	chr11	57996462	57996462	G	A	4	-	-	-	-	-	-	-
LHX6	-70	chr9	124990777	124990777	-	CG	5	-	-	-	-	-	-	-
MCL1	-68	chr1	150552282	150552285	GCCG	-	2	rs879541798	-	-	-	-	-	-
MCL1	-68	chr1	150552282	150552285	GCCG	-	2	rs879541798	-	-	-	-	-	-
MCL1	-68	chr1	150552282	150552285	GCCG	-	2	rs879541798	-	-	-	-	-	-
CDKL1	-67	chr14	50862709	50862709	T	C	2	-	-	-	-	-	-	-
KCNN2	-66	chr5	113697949	113697949	-	CCCGCCCTTCGCGCCCCTCCCGCA	2	-	-	-	-	-	-	-
KCNN2	-66	chr5	113697949	113697949	-	CCCGCCCTTCGCGCCCCTCCCGCA	2	-	-	-	-	-	-	-
CLSTN3;RBP5	-66	chr12	7282900	7282900	-	C	2	-	-	-	-	-	-	-
MCL1	-65	chr1	150552279	150552279	T	G	2	rs374098118	-	-	-	-	-	-
MCL1	-65	chr1	150552279	150552279	T	G	2	rs374098118	-	-	-	-	-	-
MCL1	-65	chr1	150552279	150552279	T	G	2	rs374098118	-	-	-	-	-	-
EIF5AL1	-62	chr10	81272294	81272294	-	GGCGGC	6	-	-	-	-	-	-	-
MCL1	-59	chr1	150552273	150552280	GGGGCCTG	-	2	-	-	-	-	-	-	-
MCL1	-59	chr1	150552273	150552280	GGGGCCTG	-	2	-	-	-	-	-	-	-
MCL1	-59	chr1	150552273	150552280	GGGGCCTG	-	2	-	-	-	-	-	-	-
CDKL1	-59	chr14	50862701	50862701	G	A	2	-	-	-	-	-	-	-
MCL1	-58	chr1	150552272	150552285	CGGGGCCTGAGCCG	-	2	-	-	-	-	-	-	-
MCL1	-58	chr1	150552272	150552285	CGGGGCCTGAGCCG	-	2	-	-	-	-	-	-	-
MCL1	-58	chr1	150552272	150552285	CGGGGCCTGAGCCG	-	2	-	-	-	-	-	-	-
PID1	-57	chr2	230096865	230096865	T	C	2	-	-	-	-	-	-	-
TRIM11	-56	chr1	228594573	228594591	TTTTTTTTTTTTTTTTTTT	-	6	-	-	-	-	-	-	-
TRIM11	-55	chr1	228594572	228594591	TTTTTTTTTTTTTTTTTTTT	-	6	-	-	-	-	-	-	-
TRIM11	-54	chr1	228594571	228594591	TTTTTTTTTTTTTTTTTTTTT	-	6	-	-	-	-	-	-	-
LAP3	-54	chr4	17578872	17578872	-	ACGAATGCGGG	6	-	-	-	-	-	-	-
LAP3	-54	chr4	17578872	17578872	-	ACGAATGCGGGCGCACACGAATGCGGGCG	6	-	-	-	-	-	-	-
LAP3	-54	chr4	17578872	17578872	-	ACGAATGCGGGCGCACACGAATGCGGG	6	-	-	-	-	-	-	-
LAP3	-54	chr4	17578872	17578872	-	ACGAATGCGGGCGCA	6	-	-	-	-	-	-	-
LAP3	-54	chr4	17578872	17578872	-	A	6	-	-	-	-	-	-	-
LAP3	-54	chr4	17578872	17578872	-	ACGAATGCGGGCGCACA	6	-	-	-	-	-	-	-
MCL1	-53	chr1	150552267	150552270	GGGG	-	2	-	-	-	-	-	-	-
MCL1	-53	chr1	150552267	150552270	GGGG	-	2	-	-	-	-	-	-	-
MCL1	-53	chr1	150552267	150552270	GGGG	-	2	-	-	-	-	-	-	-
MITF	-49	chr3	69915325	69915325	G	T	2	-	-	-	-	-	-	-
PRRC2B	-47	chr9	134305429	134305429	T	-	2	rs878925675	-	-	-	-	-	-
POLR3K;SNRNP25	-47	chr16	103781	103781	-	CC	4	-	-	-	-	-	-	-
LINC00334	-44	chr21	46654198	46654210	GAAGCGGCAGGCG	-	3	-	-	-	-	-	-	-
C21orf62-AS1;PAXBP1	-43	chr21	34144212	34144212	A	C	2	-	-	-	-	-	-	-
C21orf62-AS1;PAXBP1	-43	chr21	34144212	34144212	A	C	2	-	-	-	-	-	-	-
C21orf62-AS1;PAXBP1	-43	chr21	34144212	34144212	A	C	2	-	-	-	-	-	-	-
IL2RA	-41	chr10	6104374	6104374	T	-	3	-	-	-	-	-	-	-
IL2RA	-41	chr10	6104374	6104374	-	T	3	-	-	-	-	-	-	-
IL2RA	-41	chr10	6104374	6104374	T	-	3	-	-	-	-	-	-	-
IL2RA	-41	chr10	6104374	6104374	-	T	3	-	-	-	-	-	-	-
IL2RA	-41	chr10	6104374	6104374	T	-	3	-	-	-	-	-	-	-
IL2RA	-41	chr10	6104374	6104374	-	T	3	-	-	-	-	-	-	-
IL2RA	-40	chr10	6104373	6104374	TT	-	3	-	-	-	-	-	-	-
IL2RA	-40	chr10	6104373	6104374	TT	-	3	-	-	-	-	-	-	-
IL2RA	-40	chr10	6104373	6104374	TT	-	3	-	-	-	-	-	-	-
IL2RA	-39	chr10	6104372	6104374	TTT	-	3	-	-	-	-	-	-	-
IL2RA	-39	chr10	6104372	6104374	TTT	-	3	-	-	-	-	-	-	-
IL2RA	-39	chr10	6104372	6104374	TTT	-	3	-	-	-	-	-	-	-
RANBP2	-38	chr2	109335898	109335898	C	A	2	-	-	-	-	-	-	-
IL2RA	-38	chr10	6104371	6104374	TTTT	-	3	-	-	-	-	-	-	-
IL2RA	-38	chr10	6104371	6104374	TTTT	-	3	-	-	-	-	-	-	-
IL2RA	-38	chr10	6104371	6104374	TTTT	-	3	-	-	-	-	-	-	-
IL2RA	-37	chr10	6104370	6104374	TTTTT	-	3	rs948491127	-	-	-	-	-	-
IL2RA	-37	chr10	6104370	6104374	TTTTT	-	3	rs948491127	-	-	-	-	-	-
IL2RA	-37	chr10	6104370	6104374	TTTTT	-	3	rs948491127	-	-	-	-	-	-
CDKL1	-36	chr14	50862678	50862678	A	G	2	-	-	-	-	0	-	-
IGHV1OR15-3;LOC642131	-35	chr15	22466582	22466582	-	CC	4	-	-	-	-	-	-	-
VNN2	-33	chr6	133079180	133079180	-	CTTCTTCTTCTTCTTC	2	-	-	-	-	-	-	-
VNN2	-33	chr6	133079180	133079180	-	CTTCTTCTTCTTCTTC	2	-	-	-	-	-	-	-
VNN2	-33	chr6	133079180	133079180	-	CTTCTTCTTCTTCTTC	2	-	-	-	-	-	-	-
VNN2	-33	chr6	133079180	133079180	-	CTTCTTCTTCTTCTTC	2	-	-	-	-	-	-	-
VNN2	-33	chr6	133079180	133079180	-	CTTCTTCTTCTTCTTC	2	-	-	-	-	-	-	-
VNN2	-33	chr6	133079180	133079180	-	CTTCTTCTTCTTCTTC	2	-	-	-	-	-	-	-
VNN2	-33	chr6	133079180	133079180	-	CTTCTTCTTCTTCTTC	2	-	-	-	-	-	-	-
VNN2	-33	chr6	133079180	133079180	-	CTTCTTCTTCTTCTTC	2	-	-	-	-	-	-	-
VNN2	-32	chr6	133079179	133079179	-	A	3	-	-	-	-	-	-	-
VNN2	-32	chr6	133079179	133079179	-	TC	3	rs878967068	-	-	-	-	-	-
VNN2	-32	chr6	133079179	133079179	-	A	3	-	-	-	-	-	-	-
VNN2	-32	chr6	133079179	133079179	-	TC	3	rs878967068	-	-	-	-	-	-
VNN2	-32	chr6	133079179	133079179	-	A	3	-	-	-	-	-	-	-
VNN2	-32	chr6	133079179	133079179	-	TC	3	rs878967068	-	-	-	-	-	-
VNN2	-32	chr6	133079179	133079179	-	A	3	-	-	-	-	-	-	-
VNN2	-32	chr6	133079179	133079179	-	TC	3	rs878967068	-	-	-	-	-	-
VNN2	-32	chr6	133079179	133079179	-	A	3	-	-	-	-	-	-	-
VNN2	-32	chr6	133079179	133079179	-	TC	3	rs878967068	-	-	-	-	-	-
VNN2	-32	chr6	133079179	133079179	-	A	3	-	-	-	-	-	-	-
VNN2	-32	chr6	133079179	133079179	-	TC	3	rs878967068	-	-	-	-	-	-
VNN2	-32	chr6	133079179	133079179	-	A	3	-	-	-	-	-	-	-
VNN2	-32	chr6	133079179	133079179	-	TC	3	rs878967068	-	-	-	-	-	-
VNN2	-32	chr6	133079179	133079179	-	A	3	-	-	-	-	-	-	-
VNN2	-32	chr6	133079179	133079179	-	TC	3	rs878967068	-	-	-	-	-	-
POLB	-31	chr8	42195937	42195941	GCCCC	-	2	rs372663701	-	-	-	-	-	-
POLB	-31	chr8	42195941	42195941	-	GCCCC	2	-	-	-	-	-	-	-
GMPR2;NEDD8;NEDD8-MDP1	-29	chr14	24701597	24701598	CA	-	4	-	-	-	-	-	-	-
GMPR2;NEDD8;NEDD8-MDP1	-29	chr14	24701597	24701598	CA	-	4	-	-	-	-	-	-	-
GMPR2;NEDD8;NEDD8-MDP1	-29	chr14	24701597	24701598	CA	-	4	-	-	-	-	-	-	-
GMPR2;NEDD8;NEDD8-MDP1	-29	chr14	24701597	24701598	CA	-	4	-	-	-	-	-	-	-
SMG1P2	-29	chr16	29606442	29606442	-	GGAGGAGGC	4	-	-	-	-	-	-	-
SMG1P2	-29	chr16	29606442	29606442	-	GGCGGC	4	-	-	-	-	-	-	-
GNAI2;MIR5787	-26	chr3	50264093	50264093	C	T	3	rs373274277	-	-	-	-	-	-
GNAI2;MIR5787	-26	chr3	50264093	50264093	C	T	3	rs373274277	-	-	-	-	-	-
TRHDE-AS1	-26	chr12	72666502	72666502	-	AGG	3	-	-	-	-	-	-	-
GMPR2;NEDD8;NEDD8-MDP1	-26	chr14	24701602	24701602	C	A	2	-	-	-	-	-	-	-
LTA4H	-25	chr12	96437323	96437323	C	T	2	-	-	-	-	-	-	-
LTA4H	-25	chr12	96437323	96437323	C	T	2	-	-	-	-	-	-	-
GMPR2;NEDD8;NEDD8-MDP1	-25	chr14	24701602	24701602	C	A	2	-	-	-	-	-	-	-
GMPR2;NEDD8;NEDD8-MDP1	-25	chr14	24701602	24701602	C	A	2	-	-	-	-	-	-	-
GMPR2;NEDD8;NEDD8-MDP1	-25	chr14	24701602	24701602	C	A	2	-	-	-	-	-	-	-
GMPR2;NEDD8;NEDD8-MDP1	-25	chr14	24701602	24701602	C	A	2	-	-	-	-	-	-	-
SKIL	-24	chr3	170077386	170077386	G	A	6	rs79907932	-	-	-	-	-	-
SKIL	-24	chr3	170077386	170077386	G	A	6	rs79907932	-	-	-	-	-	-
GMPR2;NEDD8;NEDD8-MDP1	-21	chr14	24701597	24701598	CA	-	4	-	-	-	-	-	-	-
KLF7	-19	chr2	207998880	207998880	T	G	5	-	-	-	-	-	-	-
BCL11A	-17	chr2	60780650	60780650	G	A	4	rs143481075	-	-	-	-	-	-
BCL11A	-17	chr2	60780650	60780650	G	A	4	rs143481075	-	-	-	-	-	-
BCL11A	-17	chr2	60780650	60780650	G	A	4	rs143481075	-	-	-	-	-	-
SKIL	-17	chr3	170077387	170077393	AAAAAAA	-	6	-	-	-	-	-	-	-
SKIL	-17	chr3	170077393	170077393	-	A	6	-	-	-	-	-	-	-
SKIL	-17	chr3	170077393	170077393	-	AA	6	-	-	-	-	-	-	-
SKIL	-17	chr3	170077393	170077393	A	-	6	-	-	-	-	-	-	-
SKIL	-17	chr3	170077387	170077393	AAAAAAA	-	6	-	-	-	-	-	-	-
SKIL	-17	chr3	170077393	170077393	-	A	6	-	-	-	-	-	-	-
SKIL	-17	chr3	170077393	170077393	-	AA	6	-	-	-	-	-	-	-
SKIL	-17	chr3	170077393	170077393	A	-	6	-	-	-	-	-	-	-
TBC1D1	-17	chr4	37892687	37892687	-	TCCTCCTCC	2	-	-	-	-	-	-	-
TBC1D1	-17	chr4	37892687	37892687	-	TCCTCCTCC	2	-	-	-	-	-	-	-
COLQ	-13	chr3	15563271	15563272	TG	-	4	-	-	-	-	-	-	-
COLQ	-13	chr3	15563271	15563272	TG	-	4	-	-	-	-	-	-	-
ING3	-13	chr7	120590803	120590803	-	T	2	-	-	-	-	-	-	-
ING3	-13	chr7	120590803	120590803	-	T	2	-	-	-	-	-	-	-
LINGO4;RORC	-12	chr1	151777930	151777930	T	-	2	-	-	-	-	-	-	-
VNN2	-12	chr6	133079159	133079178	TCTTCTTCTTCTTCTTCTTC	-	5	-	-	-	-	-	-	-
VNN2	-12	chr6	133079159	133079178	TCTTCTTCTTCTTCTTCTTC	-	5	-	-	-	-	-	-	-
VNN2	-12	chr6	133079159	133079178	TCTTCTTCTTCTTCTTCTTC	-	5	-	-	-	-	-	-	-
VNN2	-12	chr6	133079159	133079178	TCTTCTTCTTCTTCTTCTTC	-	5	-	-	-	-	-	-	-
VNN2	-12	chr6	133079159	133079178	TCTTCTTCTTCTTCTTCTTC	-	5	-	-	-	-	-	-	-
VNN2	-12	chr6	133079159	133079178	TCTTCTTCTTCTTCTTCTTC	-	5	-	-	-	-	-	-	-
VNN2	-12	chr6	133079159	133079178	TCTTCTTCTTCTTCTTCTTC	-	5	-	-	-	-	-	-	-
VNN2	-12	chr6	133079159	133079178	TCTTCTTCTTCTTCTTCTTC	-	5	-	-	-	-	-	-	-
LINGO4;RORC	-11	chr1	151777929	151777930	TT	-	2	-	-	-	-	-	-	-
VNN2	-11	chr6	133079158	133079180	TTCTTCTTCTTCTTCTTCTTCTT	-	4	-	-	-	-	-	-	-
VNN2	-11	chr6	133079158	133079180	TTCTTCTTCTTCTTCTTCTTCTT	-	4	-	-	-	-	-	-	-
VNN2	-11	chr6	133079158	133079180	TTCTTCTTCTTCTTCTTCTTCTT	-	4	-	-	-	-	-	-	-
VNN2	-11	chr6	133079158	133079180	TTCTTCTTCTTCTTCTTCTTCTT	-	4	-	-	-	-	-	-	-
VNN2	-11	chr6	133079158	133079180	TTCTTCTTCTTCTTCTTCTTCTT	-	4	-	-	-	-	-	-	-
VNN2	-11	chr6	133079158	133079180	TTCTTCTTCTTCTTCTTCTTCTT	-	4	-	-	-	-	-	-	-
VNN2	-11	chr6	133079158	133079180	TTCTTCTTCTTCTTCTTCTTCTT	-	4	-	-	-	-	-	-	-
VNN2	-11	chr6	133079158	133079180	TTCTTCTTCTTCTTCTTCTTCTT	-	4	-	-	-	-	-	-	-
RASA4;RASA4B	-11	chr7	102257216	102257216	T	A	2	-	-	-	-	-	-	-
RASA4;RASA4B	-11	chr7	102257216	102257216	T	A	2	-	-	-	-	-	-	-
GMPR2;NEDD8;NEDD8-MDP1	-11	chr14	24701602	24701602	C	A	2	-	-	-	-	-	-	-
GMPR2;NEDD8;NEDD8-MDP1	-11	chr14	24701602	24701602	C	A	2	-	-	-	-	-	-	-
GMPR2;NEDD8;NEDD8-MDP1	-11	chr14	24701602	24701602	C	A	2	-	-	-	-	-	-	-
GMPR2;NEDD8;NEDD8-MDP1	-11	chr14	24701602	24701602	C	A	2	-	-	-	-	-	-	-
NCOA2	-10	chr8	71316085	71316085	-	CCTCCTCCT	3	-	-	-	-	-	-	-
NCOA2	-10	chr8	71316085	71316085	-	CCTCCT	3	-	-	-	-	-	-	-
NCOA2	-10	chr8	71316085	71316085	-	CCTCCTCCTCCT	3	-	-	-	-	-	-	-
NCOA2	-10	chr8	71316085	71316085	-	CCT	3	-	-	-	-	-	-	-
NCOA2	-10	chr8	71316085	71316085	-	CCTCCTCCTCCTCCT	3	-	-	-	-	-	-	-
NCOA2	-10	chr8	71316085	71316085	-	CCTCCTCCT	3	-	-	-	-	-	-	-
NCOA2	-10	chr8	71316085	71316085	-	CCTCCT	3	-	-	-	-	-	-	-
NCOA2	-10	chr8	71316085	71316085	-	CCTCCTCCTCCT	3	-	-	-	-	-	-	-
NCOA2	-10	chr8	71316085	71316085	-	CCT	3	-	-	-	-	-	-	-
NCOA2	-10	chr8	71316085	71316085	-	CCTCCTCCTCCTCCT	3	-	-	-	-	-	-	-
LRCH1	-9	chr13	47127284	47127286	GCC	-	6	-	-	-	-	-	-	-
LRCH1	-9	chr13	47127286	47127286	-	GCC	6	-	-	-	-	-	-	-
LRCH1	-9	chr13	47127284	47127286	GCC	-	6	-	-	-	-	-	-	-
LRCH1	-9	chr13	47127286	47127286	-	GCC	6	-	-	-	-	-	-	-
LRCH1	-9	chr13	47127284	47127286	GCC	-	6	-	-	-	-	-	-	-
LRCH1	-9	chr13	47127286	47127286	-	GCC	6	-	-	-	-	-	-	-
PDE4D	-8	chr5	58571953	58571953	A	-	3	-	-	-	-	-	-	-
PDE4D	-8	chr5	58571953	58571953	-	A	3	-	-	-	-	-	-	-
ERMP1	-8	chr9	5833089	5833089	-	CGCCGCCGA	3	-	-	-	-	-	-	-
PDE4D	-7	chr5	58571952	58571953	AA	-	3	-	-	-	-	-	-	-
PDE4D	-6	chr5	58571951	58571953	AAA	-	3	-	-	-	-	-	-	-
GMPR2;NEDD8;NEDD8-MDP1	-6	chr14	24701597	24701598	CA	-	4	-	-	-	-	-	-	-
GMPR2;NEDD8;NEDD8-MDP1	-6	chr14	24701597	24701598	CA	-	4	-	-	-	-	-	-	-
GMPR2;NEDD8;NEDD8-MDP1	-6	chr14	24701597	24701598	CA	-	4	-	-	-	-	-	-	-
GMPR2;NEDD8;NEDD8-MDP1	-6	chr14	24701597	24701598	CA	-	4	-	-	-	-	-	-	-
GRIA2	-5	chr4	158141805	158141814	TGTGTGTGTG	-	5	-	-	-	-	-	-	-
GRIA2	-5	chr4	158141807	158141814	TGTGTGTG	-	5	-	-	-	-	-	-	-
GRIA2	-5	chr4	158141809	158141814	TGTGTG	-	5	-	-	-	-	-	-	-
GRIA2	-5	chr4	158141811	158141814	TGTG	-	5	-	-	-	-	-	-	-
GRIA2	-5	chr4	158141813	158141814	TG	-	5	-	-	-	-	-	-	-
PDE4D	-5	chr5	58571950	58571953	AAAA	-	3	-	-	-	-	-	-	-
PDE4D	-4	chr5	58571949	58571953	AAAAA	-	3	-	-	-	-	-	-	-
NXN	-4	chr17	767355	767355	G	A	4	rs72812010	-	-	-	-	-	-
C21orf62-AS1;PAXBP1	-4	chr21	34144173	34144230	GAGAGAGAGAGAGAGAGAGAGAGAGAGAGAGAGAGAGAGAGAGAGAGAGAGAGAGAGA	-	2	-	-	-	-	-	-	-
C21orf62-AS1;PAXBP1	-4	chr21	34144173	34144230	GAGAGAGAGAGAGAGAGAGAGAGAGAGAGAGAGAGAGAGAGAGAGAGAGAGAGAGAGA	-	2	-	-	-	-	-	-	-
C21orf62-AS1;PAXBP1	-4	chr21	34144173	34144230	GAGAGAGAGAGAGAGAGAGAGAGAGAGAGAGAGAGAGAGAGAGAGAGAGAGAGAGAGA	-	2	-	-	-	-	-	-	-
PDE4D	-3	chr5	58882327	58882327	-	T	3	rs201540124	-	-	-	-	-	-
C21orf62-AS1;PAXBP1	-2	chr21	34144171	34144230	GAGAGAGAGAGAGAGAGAGAGAGAGAGAGAGAGAGAGAGAGAGAGAGAGAGAGAGAGAGA	-	2	-	-	-	-	-	-	-
C21orf62-AS1;PAXBP1	-2	chr21	34144171	34144230	GAGAGAGAGAGAGAGAGAGAGAGAGAGAGAGAGAGAGAGAGAGAGAGAGAGAGAGAGAGA	-	2	-	-	-	-	-	-	-
C21orf62-AS1;PAXBP1	-2	chr21	34144171	34144230	GAGAGAGAGAGAGAGAGAGAGAGAGAGAGAGAGAGAGAGAGAGAGAGAGAGAGAGAGAGA	-	2	-	-	-	-	-	-	-
BICD2	-1	chr9	95527084	95527098	GCCGCCGCCGCTGCC	-	3	rs953356659	-	-	-	-	-	-
BICD2	-1	chr9	95527084	95527098	GCCGCCGCCGCTGCC	-	3	rs953356659	-	-	-	-	-	-
VNN2	+1	chr6	133079141	133079160	TCTTCTTCTTCTTCTTCTTC	-	5	-	-	-	-	-	-	-
VNN2	+1	chr6	133079141	133079160	TCTTCTTCTTCTTCTTCTTC	-	5	-	-	-	-	-	-	-
VNN2	+1	chr6	133079141	133079160	TCTTCTTCTTCTTCTTCTTC	-	5	-	-	-	-	-	-	-
VNN2	+1	chr6	133079141	133079160	TCTTCTTCTTCTTCTTCTTC	-	5	-	-	-	-	-	-	-
VNN2	+1	chr6	133079141	133079160	TCTTCTTCTTCTTCTTCTTC	-	5	-	-	-	-	-	-	-
VNN2	+1	chr6	133079141	133079160	TCTTCTTCTTCTTCTTCTTC	-	5	-	-	-	-	-	-	-
VNN2	+1	chr6	133079141	133079160	TCTTCTTCTTCTTCTTCTTC	-	5	-	-	-	-	-	-	-
VNN2	+1	chr6	133079141	133079160	TCTTCTTCTTCTTCTTCTTC	-	5	-	-	-	-	-	-	-
ERMP1	+1	chr9	5833081	5833089	CGCCGCCGA	-	3	-	-	-	-	-	-	-
SYNGR1	+2	chr22	39745954	39745954	-	GCGCACGCGCACGGGCCGGCG	2	-	-	-	-	-	-	-
SYNGR1	+2	chr22	39745954	39745954	-	GCGCACGCGCACGGGCCGGCG	2	-	-	-	-	-	-	-
OXA1L	+5	chr14	23235734	23235734	G	A	2	-	-	-	-	-	-	-
VNN2	+12	chr6	133079136	133079136	A	-	3	-	-	-	-	-	-	-
VNN2	+12	chr6	133079136	133079136	A	-	3	-	-	-	-	-	-	-
VNN2	+12	chr6	133079136	133079136	A	-	3	-	-	-	-	-	-	-
VNN2	+12	chr6	133079136	133079136	A	-	3	-	-	-	-	-	-	-
VNN2	+12	chr6	133079136	133079136	A	-	3	-	-	-	-	-	-	-
VNN2	+12	chr6	133079136	133079136	A	-	3	-	-	-	-	-	-	-
VNN2	+12	chr6	133079136	133079136	A	-	3	-	-	-	-	-	-	-
VNN2	+12	chr6	133079136	133079136	A	-	3	-	-	-	-	-	-	-
SENP7	+13	chr3	101232059	101232073	AAAAAAAAAAAAAAA	-	4	-	-	-	-	-	-	-
SENP7	+13	chr3	101232059	101232073	AAAAAAAAAAAAAAA	-	4	-	-	-	-	-	-	-
SENP7	+13	chr3	101232059	101232073	AAAAAAAAAAAAAAA	-	4	-	-	-	-	-	-	-
SENP7	+13	chr3	101232059	101232073	AAAAAAAAAAAAAAA	-	4	-	-	-	-	-	-	-
SENP7	+13	chr3	101232059	101232073	AAAAAAAAAAAAAAA	-	4	-	-	-	-	-	-	-
SENP7	+13	chr3	101232059	101232073	AAAAAAAAAAAAAAA	-	4	-	-	-	-	-	-	-
PAXBP1	+15	chr21	34144155	34144155	G	A	3	-	-	-	-	-	-	-
PAXBP1	+15	chr21	34144155	34144155	G	A	3	-	-	-	-	-	-	-
PAXBP1	+15	chr21	34144155	34144155	G	A	3	-	-	-	-	-	-	-
FAM157B;FAM157C	+16	chr16	90168686	90168686	-	CGGCGGCGGCGGCGGCGG	4	-	-	-	-	-	-	-
FAM157B;FAM157C	+16	chr16	90168686	90168686	-	CGGCGGCGG	4	-	-	-	-	-	-	-
FAM157B;FAM157C	+16	chr16	90168686	90168686	-	CGGCGGCGGCGG	4	-	-	-	-	-	-	-
MIR4487	+17	chr11	47422536	47422536	G	C	2	-	-	-	-	-	-	-
LOC100130698	+19	chr10	82007531	82007533	CCG	-	4	-	-	-	-	-	-	-
CDH4	+22	chr20	59827502	59827507	CGGCGG	-	2	-	-	-	-	-	-	-
NPHP3-ACAD11	+23	chr3	132441277	132441281	GGAAC	-	2	-	-	-	-	-	-	-
NPHP3-ACAD11	+23	chr3	132441277	132441281	GGAAC	-	2	-	-	-	-	-	-	-
FDFT1	+25	chr8	11660143	11660143	C	A	2	-	-	-	-	-	-	-
FDFT1	+25	chr8	11660143	11660143	C	A	2	-	-	-	-	-	-	-
FDFT1	+25	chr8	11660143	11660143	C	A	2	-	-	-	-	-	-	-
ADRB2	+26	chr5	148206180	148206180	C	A	2	-	-	-	-	-	-	-
FTH1	+28	chr11	61735105	61735105	G	A	2	-	-	-	-	-	-	-
ISY1;ISY1-RAB43	+29	chr3	128879974	128880045	ATGGGAGTACCGGAAGTGCCCAGACGAAGCGGACGCTCACAGAAACTGAAGATTCTAACTGCCCACAGACAC	-	2	-	-	-	-	-	-	-
ISY1;ISY1-RAB43	+29	chr3	128879974	128880045	ATGGGAGTACCGGAAGTGCCCAGACGAAGCGGACGCTCACAGAAACTGAAGATTCTAACTGCCCACAGACAC	-	2	-	-	-	-	-	-	-
ISY1;ISY1-RAB43	+29	chr3	128879974	128880045	ATGGGAGTACCGGAAGTGCCCAGACGAAGCGGACGCTCACAGAAACTGAAGATTCTAACTGCCCACAGACAC	-	2	-	-	-	-	-	-	-
FOXA1	+29	chr14	38064297	38064297	C	T	2	-	-	-	-	-	-	-
ZNF608	+30	chr5	124080776	124080776	-	A	4	-	-	-	-	-	-	-
KNDC1	+30	chr10	134973986	134973986	C	-	2	-	-	-	-	-	-	-
KNDC1	+30	chr10	134973986	134973986	C	-	2	-	-	-	-	-	-	-
KNDC1	+30	chr10	134973986	134973986	C	-	2	-	-	-	-	-	-	-
KNDC1	+30	chr10	134973986	134973986	C	-	2	-	-	-	-	-	-	-
FTH1	+30	chr11	61735103	61735103	-	CTCATCAGA	3	-	-	-	-	-	-	-
MIR8078	+30	chr18	112310	112310	C	A	3	-	-	-	-	-	-	-
PCMTD2	+31	chr20	62887077	62887079	GGC	-	4	-	-	-	-	-	-	-
PCMTD2	+31	chr20	62887077	62887079	GGC	-	4	-	-	-	-	-	-	-
TSHZ2	+32	chr20	51588976	51588976	T	G	2	-	-	-	-	-	-	-
SLCO2A1	+33	chr3	133748886	133748888	CCG	-	5	-	-	-	-	-	-	-
PCMTD2	+33	chr20	62887079	62887079	-	GGCGGC	4	-	-	-	-	-	-	-
PCMTD2	+33	chr20	62887079	62887079	-	GGC	4	-	-	-	-	-	-	-
PCMTD2	+33	chr20	62887079	62887079	-	GGCGGCGGC	4	-	-	-	-	-	-	-
PCMTD2	+33	chr20	62887079	62887079	-	GGCGGCGGCGGC	4	-	-	-	-	-	-	-
PCMTD2	+33	chr20	62887079	62887079	-	GGCGGC	4	-	-	-	-	-	-	-
PCMTD2	+33	chr20	62887079	62887079	-	GGC	4	-	-	-	-	-	-	-
PCMTD2	+33	chr20	62887079	62887079	-	GGCGGCGGC	4	-	-	-	-	-	-	-
PCMTD2	+33	chr20	62887079	62887079	-	GGCGGCGGCGGC	4	-	-	-	-	-	-	-
FAM157B;FAM157C	+35	chr16	90168705	90168705	-	AGCAGT	5	-	-	-	-	-	-	-
MIR8078	+36	chr18	112304	112304	C	G	2	-	-	-	-	-	-	-
P4HB	+38	chr17	79818484	79818507	GGCCGCGGCGCGCACGCGCCGCTG	-	3	-	-	-	-	-	-	-
FAM157B;FAM157C	+39	chr16	90168709	90168709	A	T	5	-	-	-	-	-	-	-
CLDN23	+40	chr8	8559704	8559721	CCTAAGTGGGGACGGTCC	-	2	-	-	-	-	-	-	-
FAM157B;FAM157C	+40	chr16	90168710	90168710	G	A	5	-	-	-	-	-	-	-
FAM157B;FAM157C	+41	chr16	90168711	90168711	C	T	5	-	-	-	-	-	-	-
CYSRT1	+45	chr9	140119130	140119130	A	C	2	-	-	-	-	-	-	-
RMDN1	+46	chr8	87520964	87520964	C	T	2	-	-	-	-	-	-	-
RMDN1	+46	chr8	87520964	87520964	C	T	2	-	-	-	-	-	-	-
RMDN1	+46	chr8	87520964	87520964	C	T	2	-	-	-	-	-	-	-
CYSRT1	+46	chr9	140119131	140119131	G	-	2	-	-	-	-	-	-	-
CYSRT1	+46	chr9	140119131	140119131	G	A	2	-	-	-	-	-	-	-
MTHFD1L	+51	chr6	151186864	151186866	CCG	-	3	-	-	-	-	-	-	-
MTHFD1L	+51	chr6	151186864	151186866	CCG	-	3	-	-	-	-	-	-	-
MTHFD1L	+51	chr6	151186864	151186866	CCG	-	3	-	-	-	-	-	-	-
MTHFD1L	+53	chr6	151186866	151186866	-	CCG	3	-	-	-	-	-	-	-
MTHFD1L	+53	chr6	151186866	151186866	-	CCGCCG	3	-	-	-	-	-	-	-
MTHFD1L	+53	chr6	151186866	151186866	-	CCG	3	-	-	-	-	-	-	-
MTHFD1L	+53	chr6	151186866	151186866	-	CCGCCG	3	-	-	-	-	-	-	-
MTHFD1L	+53	chr6	151186866	151186866	-	CCG	3	-	-	-	-	-	-	-
MTHFD1L	+53	chr6	151186866	151186866	-	CCGCCG	3	-	-	-	-	-	-	-
ASPRV1	+55	chr2	70189332	70189343	ACACACACACAC	-	2	rs879014150	-	-	-	-	-	-
ASPRV1	+55	chr2	70189334	70189343	ACACACACAC	-	2	-	-	-	-	-	-	-
ASPRV1	+55	chr2	70189336	70189343	ACACACAC	-	2	-	-	-	-	-	-	-
ASPRV1	+55	chr2	70189338	70189343	ACACAC	-	2	-	-	-	-	-	-	-
ASPRV1	+55	chr2	70189340	70189343	ACAC	-	2	-	-	-	-	-	-	-
ASPRV1	+55	chr2	70189342	70189343	AC	-	2	-	-	-	-	-	-	-
LINC01537	+55	chr11	72281753	72281753	G	A	2	-	-	-	-	-	-	-
WIPF2	+55	chr17	38375627	38375635	GGCGGCGGC	-	5	-	-	-	-	-	-	-
APPL2	+56	chr12	105629953	105629953	-	CCCGCCGGCCCTCCTCCAGGCCCT	4	-	-	-	-	-	-	-
APPL2	+56	chr12	105629953	105629953	-	CCCGCCGGCCCTCCTCCAGGCCCT	4	-	-	-	-	-	-	-
WIPF2	+61	chr17	38375633	38375635	GGC	-	5	-	-	-	-	-	-	-
POLR3H	+61	chr22	41940433	41940433	-	CCGCGCACCG	4	-	-	-	-	-	-	-
POLR3H	+61	chr22	41940433	41940433	-	CCGCGCACCGCGCACCGCGCACCGCGCACCGCGCACCGCGCACCGCGCACCGCGCACCGCGCACCGCGCACCGCGCACCGCGCACCG	4	-	-	-	-	-	-	-
POLR3H	+61	chr22	41940433	41940433	-	CCGCGCACCG	4	-	-	-	-	-	-	-
POLR3H	+61	chr22	41940433	41940433	-	CCGCGCACCGCGCACCGCGCACCGCGCACCGCGCACCGCGCACCGCGCACCGCGCACCGCGCACCGCGCACCGCGCACCGCGCACCG	4	-	-	-	-	-	-	-
POLR3H	+61	chr22	41940433	41940433	-	CCGCGCACCG	4	-	-	-	-	-	-	-
POLR3H	+61	chr22	41940433	41940433	-	CCGCGCACCGCGCACCGCGCACCGCGCACCGCGCACCGCGCACCGCGCACCGCGCACCGCGCACCGCGCACCGCGCACCGCGCACCG	4	-	-	-	-	-	-	-
POLR3H	+61	chr22	41940433	41940433	-	CCGCGCACCG	4	-	-	-	-	-	-	-
POLR3H	+61	chr22	41940433	41940433	-	CCGCGCACCGCGCACCGCGCACCGCGCACCGCGCACCGCGCACCGCGCACCGCGCACCGCGCACCGCGCACCGCGCACCGCGCACCG	4	-	-	-	-	-	-	-
LRP12	+63	chr8	105601188	105601190	GAC	-	4	-	-	-	-	-	-	-
LRP12	+63	chr8	105601190	105601190	-	GAC	4	-	-	-	-	-	-	-
LRP12	+63	chr8	105601188	105601190	GAC	-	4	-	-	-	-	-	-	-
LRP12	+63	chr8	105601190	105601190	-	GAC	4	-	-	-	-	-	-	-
CAMSAP2	+65	chr1	200708749	200708751	GCG	-	4	-	-	-	-	-	-	-
CAMSAP2	+65	chr1	200708749	200708751	GCG	-	4	-	-	-	-	-	-	-
CAMSAP2	+65	chr1	200708749	200708751	GCG	-	4	-	-	-	-	-	-	-
DNAJC21	+65	chr5	34929761	34929761	A	G	2	-	-	-	-	-	-	-
DNAJC21	+65	chr5	34929761	34929761	A	G	2	-	-	-	-	-	-	-
DNAJC21	+66	chr5	34929762	34929764	CCG	-	2	rs983724748	-	-	-	-	-	-
DNAJC21	+66	chr5	34929762	34929764	CCG	-	2	rs983724748	-	-	-	-	-	-
CAMSAP2	+67	chr1	200708751	200708751	-	GCG	4	-	-	-	-	-	-	-
CAMSAP2	+67	chr1	200708751	200708751	-	GCG	4	-	-	-	-	-	-	-
CAMSAP2	+67	chr1	200708751	200708751	-	GCG	4	-	-	-	-	-	-	-
DNAJC21	+68	chr5	34929764	34929764	-	CCGCCG	2	-	-	-	-	-	-	-
DNAJC21	+68	chr5	34929764	34929764	-	CCGCCG	2	-	-	-	-	-	-	-
MIR8078	+68	chr18	112272	112272	C	A	5	-	-	-	-	0	-	-
LINC01132	+71	chr1	234859858	234859859	GA	-	6	-	-	-	-	-	-	-
GRIA2	+71	chr4	158141805	158141814	TGTGTGTGTG	-	5	-	-	-	-	-	-	-
GRIA2	+71	chr4	158141805	158141814	TGTGTGTGTG	-	5	-	-	-	-	-	-	-
LINC01193	+71	chr15	21145836	21145842	TGCCGCA	-	3	-	-	-	-	-	-	-
LINC01132	+72	chr1	234859859	234859859	-	GAGA	6	-	-	-	-	-	-	-
MIR8078	+72	chr18	112268	112268	G	A	5	-	-	-	-	0	-	-
GRIA2	+73	chr4	158141807	158141814	TGTGTGTG	-	5	-	-	-	-	-	-	-
GRIA2	+73	chr4	158141807	158141814	TGTGTGTG	-	5	-	-	-	-	-	-	-
BZW2	+73	chr7	16685830	16685830	-	CTG	3	-	-	-	-	-	-	-
BZW2	+73	chr7	16685830	16685830	-	CTG	3	-	-	-	-	-	-	-
GRIA2	+75	chr4	158141809	158141814	TGTGTG	-	5	-	-	-	-	-	-	-
GRIA2	+75	chr4	158141809	158141814	TGTGTG	-	5	-	-	-	-	-	-	-
GRIA2	+77	chr4	158141811	158141814	TGTG	-	5	-	-	-	-	-	-	-
GRIA2	+77	chr4	158141811	158141814	TGTG	-	5	-	-	-	-	-	-	-
KIF13A	+77	chr6	17987778	17987778	G	A	3	-	-	-	-	-	-	-
KIF13A	+77	chr6	17987778	17987778	G	A	3	-	-	-	-	-	-	-
KIF13A	+77	chr6	17987778	17987778	G	A	3	-	-	-	-	-	-	-
KIF13A	+77	chr6	17987778	17987778	G	A	3	-	-	-	-	-	-	-
KIF13A	+77	chr6	17987778	17987778	G	A	3	-	-	-	-	-	-	-
GRIA2	+79	chr4	158141813	158141814	TG	-	5	-	-	-	-	-	-	-
GRIA2	+79	chr4	158141813	158141814	TG	-	5	-	-	-	-	-	-	-
PTRH1	+79	chr9	130477877	130477877	A	G	2	-	-	-	-	-	-	-
PTRH1	+79	chr9	130477877	130477877	A	G	2	-	-	-	-	-	-	-
PTRH1	+79	chr9	130477877	130477877	A	G	2	-	-	-	-	-	-	-
PTRH1	+79	chr9	130477877	130477877	A	G	2	-	-	-	-	-	-	-
PTRH1	+79	chr9	130477877	130477877	A	G	2	-	-	-	-	-	-	-
MORC2-AS1	+79	chr22	31318372	31318372	C	A	2	-	-	-	-	-	-	-
CSF1R	+81	chr5	149492855	149492855	-	CT	4	-	-	-	-	-	-	-
HAS1	+83	chr19	52227163	52227163	-	ACAC	5	-	-	-	-	-	-	-
HAS1	+83	chr19	52227163	52227163	-	AC	5	-	-	-	-	-	-	-
HAS1	+83	chr19	52227163	52227163	-	ACACACACAC	5	-	-	-	-	-	-	-
HAS1	+83	chr19	52227163	52227163	-	ACACACACACAC	5	-	-	-	-	-	-	-
HAS1	+83	chr19	52227163	52227163	-	ACACACACACACAC	5	-	-	-	-	-	-	-
HAS1	+83	chr19	52227163	52227163	-	ACAC	5	-	-	-	-	-	-	-
HAS1	+83	chr19	52227163	52227163	-	AC	5	-	-	-	-	-	-	-
HAS1	+83	chr19	52227163	52227163	-	ACACACACAC	5	-	-	-	-	-	-	-
HAS1	+83	chr19	52227163	52227163	-	ACACACACACAC	5	-	-	-	-	-	-	-
HAS1	+83	chr19	52227163	52227163	-	ACACACACACACAC	5	-	-	-	-	-	-	-
HAS1	+85	chr19	52227161	52227161	-	ACACACACACACAA	5	-	-	-	-	-	-	-
HAS1	+85	chr19	52227161	52227161	-	ACACACACACACAA	5	-	-	-	-	-	-	-
SLC25A25	+87	chr9	130853828	130853829	TT	-	2	-	-	-	-	-	-	-
SLC25A25	+87	chr9	130853828	130853829	TT	-	2	-	-	-	-	-	-	-
MYCL	+88	chr1	40367600	40367600	-	C	5	-	-	-	-	-	-	-
MYCL	+88	chr1	40367600	40367600	-	CCCC	5	-	-	-	-	-	-	-
MYCL	+88	chr1	40367600	40367600	-	C	5	-	-	-	-	-	-	-
MYCL	+88	chr1	40367600	40367600	-	CCCC	5	-	-	-	-	-	-	-
MYCL	+88	chr1	40367600	40367600	-	C	5	-	-	-	-	-	-	-
MYCL	+88	chr1	40367600	40367600	-	CCCC	5	-	-	-	-	-	-	-
BTLA	+88	chr3	112218320	112218321	AA	-	3	-	-	-	-	-	-	-
BTLA	+88	chr3	112218321	112218321	A	-	3	-	-	-	-	-	-	-
BTLA	+88	chr3	112218321	112218321	-	A	3	-	-	-	-	-	-	-
BTLA	+88	chr3	112218321	112218321	-	AA	3	-	-	-	-	-	-	-
BTLA	+88	chr3	112218320	112218321	AA	-	3	-	-	-	-	-	-	-
BTLA	+88	chr3	112218321	112218321	A	-	3	-	-	-	-	-	-	-
BTLA	+88	chr3	112218321	112218321	-	A	3	-	-	-	-	-	-	-
BTLA	+88	chr3	112218321	112218321	-	AA	3	-	-	-	-	-	-	-
SLC25A25	+88	chr9	130853829	130853829	-	T	2	-	-	-	-	-	-	-
SLC25A25	+88	chr9	130853829	130853829	T	-	2	-	-	-	-	-	-	-
SLC25A25	+88	chr9	130853829	130853829	-	T	2	-	-	-	-	-	-	-
SLC25A25	+88	chr9	130853829	130853829	T	-	2	-	-	-	-	-	-	-
LOC101448202;MIR3689A	+88	chr9	137741228	137741323	ATCACACCTCCCAGGAAGCACGGGATCAGACCTCCTGGGGAGCACGGGATCACACCTCCCAGGAAGCACAGTATCACACCTCCCAGGAAGCACGGG	-	2	-	-	-	-	-	-	-
KRTAP5-8	+89	chr11	71249158	71249158	T	A	2	-	-	-	-	-	-	-
MIR4440	+90	chr2	239990521	239990521	A	G	4	-	-	-	-	-	-	-
MAST4	+90	chr5	66254786	66254788	AAA	-	3	-	-	-	-	-	-	-
MAST4	+91	chr5	66254787	66254788	AA	-	3	-	-	-	-	-	-	-
MAST4	+92	chr5	66254788	66254788	A	-	3	-	-	-	-	-	-	-
MAST4	+92	chr5	66254788	66254788	-	A	3	-	-	-	-	-	-	-
SMURF1	+93	chr7	98741651	98741651	-	CCGCCGCCGCCT	6	-	-	-	-	-	-	-
SMURF1	+93	chr7	98741651	98741651	-	CCGCCGCCGCCT	6	-	-	-	-	-	-	-
SMURF1	+93	chr7	98741651	98741651	-	CCGCCGCCGCCT	6	-	-	-	-	-	-	-
GYPC	+95	chr2	127413604	127413604	-	A	2	-	-	-	-	-	-	-
GYPC	+95	chr2	127413604	127413604	-	A	2	-	-	-	-	-	-	-
GYPC	+95	chr2	127413604	127413604	-	A	2	-	-	-	-	-	-	-
DNAJC5	+95	chr20	62526548	62526559	GCCGCCGCCGCC	-	2	rs889921666	-	-	-	-	-	-
CAVIN3	+97	chr11	6341644	6341644	G	C	2	-	-	-	-	-	-	-
ZASP;LRCH4	+100	chr7	100172256	100172257	CA	-	2	-	-	-	-	-	-	-
ZASP;LRCH4	+100	chr7	100172257	100172257	-	CA	2	-	-	-	-	-	-	-
GIPC1	+100	chr19	14606857	14606862	CCGCCG	-	4	-	-	-	-	-	-	-
GIPC1	+100	chr19	14606860	14606862	CCG	-	4	-	-	-	-	-	-	-
GIPC1	+100	chr19	14606862	14606862	-	CCG	4	-	-	-	-	-	-	-
GIPC1	+100	chr19	14606862	14606862	-	CCGCCGCCGCCGCCGCCGCCG	4	-	-	-	-	-	-	-
GIPC1	+100	chr19	14606862	14606862	-	CCGCCGCCGCCGCCGCCG	4	-	-	-	-	-	-	-
GIPC1	+100	chr19	14606857	14606862	CCGCCG	-	4	-	-	-	-	-	-	-
GIPC1	+100	chr19	14606860	14606862	CCG	-	4	-	-	-	-	-	-	-
GIPC1	+100	chr19	14606862	14606862	-	CCG	4	-	-	-	-	-	-	-
GIPC1	+100	chr19	14606862	14606862	-	CCGCCGCCGCCGCCGCCGCCG	4	-	-	-	-	-	-	-
GIPC1	+100	chr19	14606862	14606862	-	CCGCCGCCGCCGCCGCCG	4	-	-	-	-	-	-	-
GIPC1	+100	chr19	14606857	14606862	CCGCCG	-	4	-	-	-	-	-	-	-
GIPC1	+100	chr19	14606860	14606862	CCG	-	4	-	-	-	-	-	-	-
GIPC1	+100	chr19	14606862	14606862	-	CCG	4	-	-	-	-	-	-	-
GIPC1	+100	chr19	14606862	14606862	-	CCGCCGCCGCCGCCGCCGCCG	4	-	-	-	-	-	-	-
GIPC1	+100	chr19	14606862	14606862	-	CCGCCGCCGCCGCCGCCG	4	-	-	-	-	-	-	-
GIPC1	+100	chr19	14606857	14606862	CCGCCG	-	4	-	-	-	-	-	-	-
GIPC1	+100	chr19	14606860	14606862	CCG	-	4	-	-	-	-	-	-	-
GIPC1	+100	chr19	14606862	14606862	-	CCG	4	-	-	-	-	-	-	-
GIPC1	+100	chr19	14606862	14606862	-	CCGCCGCCGCCGCCGCCGCCG	4	-	-	-	-	-	-	-
GIPC1	+100	chr19	14606862	14606862	-	CCGCCGCCGCCGCCGCCG	4	-	-	-	-	-	-	-
GIPC1	+100	chr19	14606857	14606862	CCGCCG	-	4	-	-	-	-	-	-	-
GIPC1	+100	chr19	14606860	14606862	CCG	-	4	-	-	-	-	-	-	-
GIPC1	+100	chr19	14606862	14606862	-	CCG	4	-	-	-	-	-	-	-
GIPC1	+100	chr19	14606862	14606862	-	CCGCCGCCGCCGCCGCCGCCG	4	-	-	-	-	-	-	-
GIPC1	+100	chr19	14606862	14606862	-	CCGCCGCCGCCGCCGCCG	4	-	-	-	-	-	-	-
