# Supplementary material for: Core promoter in TNBC is highly mutated with rich ethnic signature
Source: Brief Funct Genomics. 2022 Oct 28;22(1):9–19. doi: 10.1093/bfgp/elac035 (PMC9853936; doi:10.1093/bfgp/elac035)
Supplement: Supplementary_Table_4_elac035 [file supplementary_table_4_elac035.xlsx]

## Sheet: Sheet1
Supplementary Table 4. Functional categories of core promote mutated genes by GO classification
Group	Category	Term	Description	Gene	LogP	Log(q-value)
1_Summary			neural precursor cell proliferation
1_Member	GO Biological Processes	GO:0061351	neural precursor cell proliferation	DBN1,KCNA1,RORA,SOX5,FZD6,ARHGEF2,IGF2BP1	-5.63246	-1.4146
1_Member	GO Biological Processes	GO:0008283	cell population proliferation	ACVR2A,DBN1,ESR1,GBA,KCNA1,CD180,MSN,RORA,SLC11A1,SOX5,FZD6,ARHGEF2,CITED2,IGF2BP1,PAK1IP1	-4.44966	-1.4146
1_Member	GO Biological Processes	GO:0007405	neuroblast proliferation	KCNA1,SOX5,ARHGEF2	-2.63807	-0.424882
2_Summary			behavior
2_Member	GO Biological Processes	GO:0007610	behavior	ACVR2A,CAMK4,CX3CR1,DRD3,EGR2,ETV1,GBA,GLS,GPI,GRIN2D,MEIS2,OPRM1,PITX3,TAL1,TNR,B4GALT2,NRXN1,CHL1	-5.41902	-1.4146
2_Member	GO Biological Processes	GO:0050890	cognition	CAMK4,CX3CR1,DRD3,EGR2,GPI,MEIS2,TNR,B4GALT2,NRXN1,CHL1,JAKMIP1	-4.01235	-1.2471
2_Member	GO Biological Processes	GO:0007611	learning or memory	CAMK4,CX3CR1,DRD3,EGR2,GPI,MEIS2,TNR,B4GALT2,NRXN1	-3.2138	-0.725134
2_Member	GO Biological Processes	GO:0007626	locomotory behavior	DRD3,GRIN2D,PITX3,TAL1,TNR,B4GALT2,CHL1	-2.87927	-0.537338
2_Member	GO Biological Processes	GO:0008306	associative learning	DRD3,MEIS2,TNR,B4GALT2	-2.22079	-0.190051
2_Member	GO Biological Processes	GO:0008542	visual learning	DRD3,MEIS2,B4GALT2	-2.19173	-0.175612
2_Member	GO Biological Processes	GO:0007632	visual behavior	DRD3,MEIS2,B4GALT2	-2.03446	-0.0893227
2_Member	GO Biological Processes	GO:0007612	learning	DRD3,MEIS2,TNR,B4GALT2,NRXN1	-2.00391	-0.0776064
2_Member	GO Biological Processes	GO:0035176	social behavior	CX3CR1,DRD3,NRXN1	-1.96382	-0.0708822
2_Member	GO Biological Processes	GO:0051703	biological process involved in intraspecies interaction between organisms	CX3CR1,DRD3,NRXN1	-1.96382	-0.0708822
2_Member	GO Biological Processes	GO:0010721	negative regulation of cell development	DRD3,PITX3,TNR,BCL11A,TRIM11	-1.64969	0
2_Member	GO Biological Processes	GO:0050768	negative regulation of neurogenesis	DRD3,PITX3,TNR,TRIM11	-1.44809	0
2_Member	GO Biological Processes	GO:0051961	negative regulation of nervous system development	DRD3,PITX3,TNR,TRIM11	-1.40098	0
2_Member	GO Biological Processes	GO:0045596	negative regulation of cell differentiation	DRD3,HMGB3,MEIS2,PITX3,RORA,SKIL,TBX3,TNR,CRIM1,BCL11A,TRIM11	-1.33115	0
3_Summary			cellular response to cytokine stimulus
3_Member	GO Biological Processes	GO:0071345	cellular response to cytokine stimulus	CCR6,CX3CR1,EIF5A,GBA,IFIT2,IFIT1,IL2RA,P4HB,RORA,CCL25,SRM,CCRL2,ARHGEF2,KLF4,AKAP6,GIPC1,LRCH1,PID1,IFNL3,RAB43	-5.23931	-1.4146
3_Member	GO Biological Processes	GO:0071356	cellular response to tumor necrosis factor	EIF5A,GBA,RORA,CCL25,ARHGEF2,PID1	-2.29358	-0.230628
3_Member	GO Biological Processes	GO:0034612	response to tumor necrosis factor	EIF5A,GBA,RORA,CCL25,ARHGEF2,PID1	-2.03466	-0.0893227
4_Summary			response to growth factor
4_Member	GO Biological Processes	GO:0070848	response to growth factor	ACVR2A,BMPR1B,CX3CR1,GALNT3,NR3C1,HAS1,SMAD9,MEIS2,OPRM1,PDE3A,PITX3,SKIL,SOX5,KLF4,CITED2,FNDC4	-4.98846	-1.4146
4_Member	GO Biological Processes	GO:0071559	response to transforming growth factor beta	CX3CR1,NR3C1,SMAD9,PDE3A,SKIL,SOX5,CITED2,FNDC4	-4.07504	-1.27285
4_Member	GO Biological Processes	GO:0071363	cellular response to growth factor stimulus	ACVR2A,BMPR1B,CX3CR1,GALNT3,NR3C1,HAS1,SMAD9,PDE3A,PITX3,SKIL,SOX5,KLF4,CITED2	-3.53675	-0.930853
4_Member	GO Biological Processes	GO:0071560	cellular response to transforming growth factor beta stimulus	CX3CR1,NR3C1,SMAD9,PDE3A,SKIL,SOX5,CITED2	-3.39867	-0.837744
4_Member	GO Biological Processes	GO:0001654	eye development	BMPR1B,MEIS2,MFAP2,MITF,PITX3,SKIL,KLF4,CITED2,SLC25A25	-2.2506	-0.203202
4_Member	GO Biological Processes	GO:0150063	visual system development	BMPR1B,MEIS2,MFAP2,MITF,PITX3,SKIL,KLF4,CITED2,SLC25A25	-2.22091	-0.190051
4_Member	GO Biological Processes	GO:0048880	sensory system development	BMPR1B,MEIS2,MFAP2,MITF,PITX3,SKIL,KLF4,CITED2,SLC25A25	-2.17722	-0.165418
4_Member	GO Biological Processes	GO:0007423	sensory organ development	BMPR1B,MEIS2,MFAP2,MITF,PITX3,SKIL,TBX3,FZD6,KLF4,CITED2,SLC25A25	-1.97112	-0.0708822
4_Member	GO Biological Processes	GO:0043010	camera-type eye development	BMPR1B,MITF,PITX3,SKIL,KLF4,CITED2,SLC25A25	-1.62148	0
4_Member	GO Biological Processes	GO:0002088	lens development in camera-type eye	PITX3,SKIL,CITED2	-1.48493	0
5_Summary			chemical synaptic transmission
5_Member	GO Biological Processes	GO:0007268	chemical synaptic transmission	CACNB4,CEL,CHRM3,DLG2,DRD3,GABRA3,GLS,GRIA2,GRIN2D,KCNA1,OPRM1,RAB3A,NRXN1,GIPC1	-4.86602	-1.4146
5_Member	GO Biological Processes	GO:0098916	anterograde trans-synaptic signaling	CACNB4,CEL,CHRM3,DLG2,DRD3,GABRA3,GLS,GRIA2,GRIN2D,KCNA1,OPRM1,RAB3A,NRXN1,GIPC1	-4.86602	-1.4146
5_Member	GO Biological Processes	GO:0099537	trans-synaptic signaling	CACNB4,CEL,CHRM3,DLG2,DRD3,GABRA3,GLS,GRIA2,GRIN2D,KCNA1,OPRM1,RAB3A,NRXN1,GIPC1	-4.66503	-1.4146
5_Member	GO Cellular Components	GO:0045211	postsynaptic membrane	CEL,CHRM3,DBN1,DLG2,DRD3,GABRA3,GRIA2,GRIN2D,KCNA1,OPRM1,SLC6A9	-4.49841	-1.4146
5_Member	GO Biological Processes	GO:0099536	synaptic signaling	CACNB4,CEL,CHRM3,DLG2,DRD3,GABRA3,GLS,GRIA2,GRIN2D,KCNA1,OPRM1,RAB3A,NRXN1,GIPC1	-4.346	-1.4146
5_Member	GO Cellular Components	GO:0099055	integral component of postsynaptic membrane	CEL,DRD3,GABRA3,GRIN2D,KCNA1,OPRM1,SLC6A9	-4.05922	-1.26927
5_Member	GO Cellular Components	GO:0098936	intrinsic component of postsynaptic membrane	CEL,DRD3,GABRA3,GRIN2D,KCNA1,OPRM1,SLC6A9	-3.94598	-1.2125
5_Member	GO Cellular Components	GO:0098794	postsynapse	CAMK4,CEL,CHRM3,DBN1,DLG2,DRD3,GABRA3,GRIA2,GRIN2D,KCNA1,OPRM1,RAB3A,SLC6A9,IGF2BP1,GIPC1,BCL11A	-3.90666	-1.18939
5_Member	GO Cellular Components	GO:0097060	synaptic membrane	CEL,CHRM3,DBN1,DLG2,DRD3,GABRA3,GRIA2,GRIN2D,KCNA1,OPRM1,SLC6A9,NRXN1	-3.88451	-1.18171
5_Member	GO Cellular Components	GO:0099699	integral component of synaptic membrane	CEL,DRD3,GABRA3,GRIN2D,KCNA1,OPRM1,SLC6A9	-3.43359	-0.850765
5_Member	GO Cellular Components	GO:0099240	intrinsic component of synaptic membrane	CEL,DRD3,GABRA3,GRIN2D,KCNA1,OPRM1,SLC6A9	-3.24817	-0.727987
5_Member	GO Cellular Components	GO:0099634	postsynaptic specialization membrane	CEL,DLG2,DRD3,GABRA3,GRIA2,GRIN2D	-3.234	-0.725134
5_Member	GO Molecular Functions	GO:0098960	postsynaptic neurotransmitter receptor activity	CHRM3,DRD3,GABRA3,GRIN2D	-2.60716	-0.4049
5_Member	GO Molecular Functions	GO:0030594	neurotransmitter receptor activity	CHRM3,DRD3,GABRA3,GRIA2,GRIN2D	-2.51347	-0.339026
5_Member	GO Cellular Components	GO:0099572	postsynaptic specialization	CEL,DBN1,DLG2,DRD3,GABRA3,GRIA2,GRIN2D,SLC6A9,BCL11A	-2.46381	-0.321678
5_Member	GO Cellular Components	GO:0099060	integral component of postsynaptic specialization membrane	CEL,DRD3,GABRA3,GRIN2D	-2.3174	-0.235967
5_Member	GO Cellular Components	GO:0098948	intrinsic component of postsynaptic specialization membrane	CEL,DRD3,GABRA3,GRIN2D	-2.25859	-0.208995
5_Member	GO Cellular Components	GO:0098839	postsynaptic density membrane	DLG2,DRD3,GRIA2,GRIN2D	-2.09661	-0.121419
5_Member	GO Biological Processes	GO:0060078	regulation of postsynaptic membrane potential	GABRA3,GRIN2D,KCNA1,OPRM1	-2.03074	-0.0893227
5_Member	GO Cellular Components	GO:0034702	ion channel complex	CACNB4,CLCNKA,GABRA3,GRIA2,GRIN2D,KCNA1,AKAP6	-1.79966	0
5_Member	GO Molecular Functions	GO:0022824	transmitter-gated ion channel activity	GABRA3,GRIA2,GRIN2D	-1.79619	0
5_Member	GO Molecular Functions	GO:0022835	transmitter-gated channel activity	GABRA3,GRIA2,GRIN2D	-1.79619	0
5_Member	GO Cellular Components	GO:0097447	dendritic tree	CHRM3,CX3CR1,DBN1,GABRA3,GRIA2,KCNA1,OPRM1,IGF2BP1,CHL1,GIPC1,PLXDC1	-1.68258	0
5_Member	GO Cellular Components	GO:0014069	postsynaptic density	DBN1,DLG2,DRD3,GRIA2,GRIN2D,SLC6A9,BCL11A	-1.63442	0
5_Member	GO Cellular Components	GO:0098797	plasma membrane protein complex	ACVR2A,BMPR1B,CACNB4,CALCR,CDH9,GNB2,GRIA2,GRIN2D,HLA-DRB5,IL2RA,KCNA1,SGIP1	-1.60936	0
5_Member	GO Cellular Components	GO:0032279	asymmetric synapse	DBN1,DLG2,DRD3,GRIA2,GRIN2D,SLC6A9,BCL11A	-1.60228	0
5_Member	GO Molecular Functions	GO:0005230	extracellular ligand-gated ion channel activity	GABRA3,GRIA2,GRIN2D	-1.57269	0
5_Member	GO Molecular Functions	GO:0022836	gated channel activity	CACNB4,CLCNKA,GABRA3,GRIA2,GRIN2D,KCNA1,OPRM1	-1.49831	0
5_Member	GO Molecular Functions	GO:0005244	voltage-gated ion channel activity	CACNB4,CLCNKA,GRIN2D,KCNA1,OPRM1	-1.47999	0
5_Member	GO Molecular Functions	GO:0022832	voltage-gated channel activity	CACNB4,CLCNKA,GRIN2D,KCNA1,OPRM1	-1.47999	0
5_Member	GO Cellular Components	GO:0098984	neuron to neuron synapse	DBN1,DLG2,DRD3,GRIA2,GRIN2D,SLC6A9,BCL11A	-1.45775	0
5_Member	GO Molecular Functions	GO:0022843	voltage-gated cation channel activity	CACNB4,GRIN2D,KCNA1,OPRM1	-1.41023	0
5_Member	GO Cellular Components	GO:0030425	dendrite	CHRM3,DBN1,GABRA3,GRIA2,KCNA1,OPRM1,IGF2BP1,CHL1,GIPC1,PLXDC1	-1.34328	0
5_Member	GO Cellular Components	GO:0034703	cation channel complex	CACNB4,GRIA2,GRIN2D,KCNA1,AKAP6	-1.33898	0
6_Summary			negative regulation of locomotion
6_Member	GO Biological Processes	GO:0040013	negative regulation of locomotion	CX3CR1,HAS1,ING1,MITF,PRKG1,CCL25,KLF4,SLIT2,CITED2,LRCH1,CARD10,ARRDC3,EPPK1,MIR494	-4.67655	-1.4146
6_Member	GO Biological Processes	GO:0030336	negative regulation of cell migration	CX3CR1,HAS1,ING1,MITF,PRKG1,CCL25,KLF4,SLIT2,CITED2,LRCH1,CARD10,EPPK1,MIR494	-4.6266	-1.4146
6_Member	GO Biological Processes	GO:2000146	negative regulation of cell motility	CX3CR1,HAS1,ING1,MITF,PRKG1,CCL25,KLF4,SLIT2,CITED2,LRCH1,CARD10,EPPK1,MIR494	-4.44541	-1.4146
6_Member	GO Biological Processes	GO:0051271	negative regulation of cellular component movement	CX3CR1,HAS1,ING1,MITF,PRKG1,CCL25,KLF4,SLIT2,CITED2,LRCH1,CARD10,EPPK1,MIR494	-4.35255	-1.4146
6_Member	GO Biological Processes	GO:0010633	negative regulation of epithelial cell migration	KLF4,SLIT2,CARD10,EPPK1,MIR494	-2.49671	-0.329428
6_Member	GO Biological Processes	GO:0090051	negative regulation of cell migration involved in sprouting angiogenesis	KLF4,CARD10,MIR494	-2.22034	-0.190051
6_Member	GO Biological Processes	GO:0010596	negative regulation of endothelial cell migration	KLF4,SLIT2,CARD10,MIR494	-1.96819	-0.0708822
6_Member	GO Biological Processes	GO:0008285	negative regulation of cell population proliferation	BMPR1B,FTH1,HMGA1,IL2RA,ING1,OPRM1,PRKG1,TBX3,KLF4,CITED2,NDRG2,EPPK1,MIR494	-1.64091	0
6_Member	GO Biological Processes	GO:0043537	negative regulation of blood vessel endothelial cell migration	KLF4,CARD10,MIR494	-1.49899	0
6_Member	GO Biological Processes	GO:0090049	regulation of cell migration involved in sprouting angiogenesis	KLF4,CARD10,MIR494	-1.49899	0
6_Member	GO Biological Processes	GO:0010632	regulation of epithelial cell migration	GPI,KLF4,SLIT2,CARD10,EPPK1,MIR494	-1.35484	0
7_Summary			vascular process in circulatory system
7_Member	GO Biological Processes	GO:0003018	vascular process in circulatory system	ADRA1D,ADRA1B,ADRB2,CHRM3,ABCC1,PDE3A,SERPINF2,PRKG1,SLC6A9,SLIT2,SLC7A3	-4.61754	-1.4146
7_Member	GO Biological Processes	GO:0007200	phospholipase C-activating G protein-coupled receptor signaling pathway	ADRA1D,ADRA1B,CX3CR1,DRD3,ESR1,FPR1,OPRM1	-4.54686	-1.4146
7_Member	GO Biological Processes	GO:0071880	adenylate cyclase-activating adrenergic receptor signaling pathway	ADRA1D,ADRA1B,ADRB2,DRD3	-4.5044	-1.4146
7_Member	GO Biological Processes	GO:0071875	adrenergic receptor signaling pathway	ADRA1D,ADRA1B,ADRB2,DRD3	-4.26412	-1.4146
7_Member	GO Biological Processes	GO:0001993	regulation of systemic arterial blood pressure by norepinephrine-epinephrine	ADRA1D,ADRA1B,ADRB2	-4.26294	-1.4146
7_Member	GO Molecular Functions	GO:0004935	adrenergic receptor activity	ADRA1D,ADRA1B,ADRB2	-4.26294	-1.4146
7_Member	GO Biological Processes	GO:0007204	positive regulation of cytosolic calcium ion concentration	ADRA1D,ADRA1B,CALCR,CCR6,CX3CR1,DRD3,ESR1,FPR1,CCRL2	-4.25571	-1.4146
7_Member	GO Biological Processes	GO:0003013	circulatory system process	ADRA1D,ADRA1B,ADRB2,CHRM3,DRD3,ABCC1,PDE3A,SERPINF2,PRKG1,SLC6A9,SLIT2,NEDD4L,SLC7A3	-3.29042	-0.763713
7_Member	GO Biological Processes	GO:0003044	regulation of systemic arterial blood pressure mediated by a chemical signal	ADRA1D,ADRA1B,ADRB2,SERPINF2	-3.18033	-0.703309
7_Member	GO Biological Processes	GO:0007188	adenylate cyclase-modulating G protein-coupled receptor signaling pathway	ADRA1D,ADRA1B,ADRB2,CALCR,CHRM3,DRD3,FPR1,OPRM1	-2.99276	-0.590988
7_Member	GO Molecular Functions	GO:0008227	G protein-coupled amine receptor activity	ADRA1D,ADRA1B,ADRB2,CHRM3	-2.97367	-0.586459
7_Member	GO Biological Processes	GO:0035296	regulation of tube diameter	ADRA1D,ADRA1B,ADRB2,CHRM3,SERPINF2,PRKG1	-2.79423	-0.495697
7_Member	GO Biological Processes	GO:0097746	blood vessel diameter maintenance	ADRA1D,ADRA1B,ADRB2,CHRM3,SERPINF2,PRKG1	-2.79423	-0.495697
7_Member	GO Biological Processes	GO:0035150	regulation of tube size	ADRA1D,ADRA1B,ADRB2,CHRM3,SERPINF2,PRKG1	-2.77863	-0.485457
7_Member	GO Biological Processes	GO:0008015	blood circulation	ADRA1D,ADRA1B,ADRB2,CHRM3,DRD3,PDE3A,SERPINF2,PRKG1,SLIT2,NEDD4L	-2.46645	-0.321678
7_Member	GO Biological Processes	GO:0090066	regulation of anatomical structure size	ADRA1D,ADRA1B,ADRB2,CAPG,CHRM3,DBN1,MSN,SERPINF2,PRKG1,TNR,SLIT2	-2.32508	-0.235967
7_Member	GO Biological Processes	GO:0007189	adenylate cyclase-activating G protein-coupled receptor signaling pathway	ADRA1D,ADRA1B,ADRB2,CALCR,DRD3	-2.07737	-0.109516
7_Member	GO Biological Processes	GO:0003073	regulation of systemic arterial blood pressure	ADRA1D,ADRA1B,ADRB2,SERPINF2	-1.99907	-0.0744209
7_Member	GO Biological Processes	GO:0006937	regulation of muscle contraction	ADRA1B,ADRB2,CHRM3,KCNA1,PRKG1	-1.72476	0
7_Member	GO Biological Processes	GO:0019229	regulation of vasoconstriction	ADRA1D,ADRA1B,CHRM3	-1.7218	0
7_Member	GO Biological Processes	GO:0006940	regulation of smooth muscle contraction	ADRB2,CHRM3,PRKG1	-1.70405	0
7_Member	GO Biological Processes	GO:0090257	regulation of muscle system process	ADRA1B,ADRB2,CHRM3,KCNA1,PRKG1,AKAP6	-1.59989	0
7_Member	GO Biological Processes	GO:0008217	regulation of blood pressure	ADRA1D,ADRA1B,ADRB2,DRD3,SERPINF2	-1.57034	0
8_Summary			head development
8_Member	GO Biological Processes	GO:0060322	head development	CX3CR1,EGR2,GBA,GRIN2D,KCNA1,MEIS2,PITX3,PRKG1,RORA,TBX3,TNR,FZD6,B4GALT2,SLIT2,BASP1,IGF2BP1,LHX6,NDRG2,CSRNP1,CCDC134	-4.57997	-1.4146
8_Member	GO Biological Processes	GO:0007420	brain development	CX3CR1,EGR2,GBA,GRIN2D,KCNA1,MEIS2,PITX3,PRKG1,RORA,TBX3,TNR,FZD6,B4GALT2,SLIT2,BASP1,IGF2BP1,LHX6,NDRG2,CCDC134	-4.42049	-1.4146
8_Member	GO Biological Processes	GO:0022029	telencephalon cell migration	TNR,SLIT2,LHX6	-1.83557	0
8_Member	GO Biological Processes	GO:0021885	forebrain cell migration	TNR,SLIT2,LHX6	-1.77706	0
8_Member	GO Biological Processes	GO:0030900	forebrain development	KCNA1,PRKG1,TBX3,TNR,SLIT2,IGF2BP1,LHX6	-1.31242	0
9_Summary			regulation of membrane potential
9_Member	GO Biological Processes	GO:0042391	regulation of membrane potential	ADRB2,FHL1,GABRA3,GBA,GRIN2D,KCNA1,MYOC,OPRM1,SLC34A1,NRXN1,AKAP6,NEDD4L,PID1,SLC39A8	-4.54064	-1.4146
9_Member	GO Biological Processes	GO:0032412	regulation of ion transmembrane transporter activity	ADRB2,CACNB4,CHRM3,CTSS,DRD3,FHL1,KCNA1,OPRM1,SLC6A9,AKAP6,NEDD4L	-4.44049	-1.4146
9_Member	GO Biological Processes	GO:0034765	regulation of ion transmembrane transport	ADRB2,CACNB4,CALCR,CHRM3,CLCNKA,CTSS,DRD3,FHL1,GRIN2D,KCNA1,OPRM1,SLC6A9,SLC34A1,AKAP6,NEDD4L	-4.33106	-1.4146
9_Member	GO Biological Processes	GO:0022898	regulation of transmembrane transporter activity	ADRB2,CACNB4,CHRM3,CTSS,DRD3,FHL1,KCNA1,OPRM1,SLC6A9,AKAP6,NEDD4L	-4.30018	-1.4146
9_Member	GO Biological Processes	GO:0034762	regulation of transmembrane transport	ADRB2,CACNB4,CALCR,CHRM3,CLCNKA,CTSS,DRD3,FHL1,GRIN2D,KCNA1,OPRM1,SLC6A9,SLC34A1,AKAP6,NEDD4L,PID1	-4.00487	-1.2471
9_Member	GO Biological Processes	GO:0032409	regulation of transporter activity	ADRB2,CACNB4,CHRM3,CTSS,DRD3,FHL1,KCNA1,OPRM1,SLC6A9,AKAP6,NEDD4L	-3.85441	-1.16668
9_Member	GO Biological Processes	GO:1904062	regulation of cation transmembrane transport	ADRB2,CACNB4,CALCR,CTSS,DRD3,FHL1,GRIN2D,KCNA1,OPRM1,SLC6A9,AKAP6,NEDD4L	-3.7991	-1.12494
9_Member	GO Biological Processes	GO:2001257	regulation of cation channel activity	ADRB2,CACNB4,CTSS,DRD3,KCNA1,OPRM1,SLC6A9,AKAP6	-3.49499	-0.89692
9_Member	GO Biological Processes	GO:0043269	regulation of ion transport	ADRB2,CACNB4,CALCR,CHRM3,CLCNKA,CTSS,DRD3,FHL1,GRIN2D,KCNA1,OPRM1,RAB3A,SLC6A9,SLC34A1,AKAP6,NEDD4L	-3.30306	-0.769717
9_Member	GO Biological Processes	GO:0043266	regulation of potassium ion transport	DRD3,FHL1,KCNA1,AKAP6,NEDD4L	-2.49671	-0.329428
9_Member	GO Biological Processes	GO:1901016	regulation of potassium ion transmembrane transporter activity	FHL1,KCNA1,AKAP6,NEDD4L	-2.48829	-0.326725
9_Member	GO Biological Processes	GO:2001259	positive regulation of cation channel activity	ADRB2,CTSS,KCNA1,AKAP6	-2.3174	-0.235967
9_Member	GO Biological Processes	GO:0034767	positive regulation of ion transmembrane transport	ADRB2,CALCR,CTSS,KCNA1,SLC34A1,AKAP6	-2.29358	-0.230628
9_Member	GO Biological Processes	GO:0003254	regulation of membrane depolarization	FHL1,MYOC,NEDD4L	-2.08434	-0.114665
9_Member	GO Biological Processes	GO:0043268	positive regulation of potassium ion transport	FHL1,KCNA1,AKAP6	-1.98684	-0.0708822
9_Member	GO Biological Processes	GO:1901379	regulation of potassium ion transmembrane transport	FHL1,KCNA1,AKAP6,NEDD4L	-1.96819	-0.0708822
9_Member	GO Biological Processes	GO:0043270	positive regulation of ion transport	ADRB2,CALCR,CTSS,FHL1,KCNA1,SLC34A1,AKAP6	-1.92096	-0.0430519
9_Member	GO Biological Processes	GO:1904064	positive regulation of cation transmembrane transport	ADRB2,CALCR,CTSS,KCNA1,AKAP6	-1.81488	0
9_Member	GO Biological Processes	GO:0034764	positive regulation of transmembrane transport	ADRB2,CALCR,CTSS,KCNA1,SLC34A1,AKAP6	-1.79639	0
9_Member	GO Biological Processes	GO:0032414	positive regulation of ion transmembrane transporter activity	ADRB2,CTSS,KCNA1,AKAP6	-1.77166	0
9_Member	GO Biological Processes	GO:0032411	positive regulation of transporter activity	ADRB2,CTSS,KCNA1,AKAP6	-1.63754	0
9_Member	GO Biological Processes	GO:0010959	regulation of metal ion transport	ADRB2,CACNB4,CALCR,DRD3,FHL1,KCNA1,AKAP6,NEDD4L	-1.52246	0
10_Summary			myosin light chain binding
10_Member	GO Molecular Functions	GO:0032027	myosin light chain binding	MYOC,SPATA6L,MYO19	-4.43619	-1.4146
10_Member	GO Molecular Functions	GO:0017022	myosin binding	MYOC,RAB3A,GIPC1,SPATA6L,LARP6,MYO19	-4.37269	-1.4146
10_Member	GO Cellular Components	GO:0005741	mitochondrial outer membrane	MYOC,PPP2R2B,MYO19,TOMM40L,BMF	-1.4488	0
10_Member	GO Cellular Components	GO:0005740	mitochondrial envelope	BDH1,MYOC,PPP2R2B,RNASET2,MRPS33,COQ3,TMEM70,MYO19,TOMM40L,BMF,SLC25A25,LETM2	-1.32203	0
11_Summary			regulation of cell development
11_Member	GO Biological Processes	GO:0060284	regulation of cell development	CX3CR1,DBN1,DRD3,EGR2,MYOC,OPRM1,P4HB,PDE3A,PITX3,PLAG1,SKIL,TNR,SLIT2,BCL11A,TRIM11	-4.36035	-1.4146
11_Member	GO Biological Processes	GO:0010720	positive regulation of cell development	CX3CR1,DBN1,EGR2,MYOC,OPRM1,P4HB,PDE3A,PLAG1,SKIL,SLIT2	-3.48211	-0.891725
11_Member	GO Biological Processes	GO:0050767	regulation of neurogenesis	CX3CR1,DBN1,DRD3,EGR2,OPRM1,PITX3,PLAG1,SKIL,TNR,SLIT2,TRIM11	-3.37649	-0.83069
11_Member	GO Biological Processes	GO:0051960	regulation of nervous system development	CX3CR1,DBN1,DRD3,EGR2,OPRM1,PITX3,PLAG1,SKIL,TNR,SLIT2,NRXN1,TRIM11	-3.21021	-0.725134
11_Member	GO Biological Processes	GO:0051962	positive regulation of nervous system development	CX3CR1,DBN1,EGR2,OPRM1,PLAG1,SKIL,SLIT2,NRXN1	-2.54534	-0.357444
11_Member	GO Biological Processes	GO:0050769	positive regulation of neurogenesis	CX3CR1,DBN1,EGR2,OPRM1,PLAG1,SKIL,SLIT2	-2.43508	-0.303666
11_Member	GO Biological Processes	GO:0050772	positive regulation of axonogenesis	DBN1,SKIL,SLIT2	-1.51327	0
11_Member	GO Biological Processes	GO:0050770	regulation of axonogenesis	DBN1,SKIL,TNR,SLIT2	-1.32134	0
12_Summary			chemotaxis
12_Member	GO Biological Processes	GO:0006935	chemotaxis	BMPR1B,CCR6,CX3CR1,EGR2,ETV1,FPR1,ABCC1,CCL25,TNR,KLF7,CCRL2,SLIT2,NRXN1,CHL1,BIN2	-4.31167	-1.4146
12_Member	GO Biological Processes	GO:0042330	taxis	BMPR1B,CCR6,CX3CR1,EGR2,ETV1,FPR1,ABCC1,CCL25,TNR,KLF7,CCRL2,SLIT2,NRXN1,CHL1,BIN2	-4.29238	-1.4146
12_Member	GO Biological Processes	GO:0032990	cell part morphogenesis	APBB1,BMPR1B,DBN1,EGR2,ETV1,RAB3A,TNR,KLF7,SLIT2,NRXN1,IGF2BP1,CHL1,PID1	-3.42375	-0.848342
12_Member	GO Biological Processes	GO:0031175	neuron projection development	APBB1,BMPR1B,DBN1,EGR2,ETV1,MYOC,PRKG1,RAB3A,TNR,KLF7,SLIT2,NRXN1,IGF2BP1,CHL1,CAMSAP3	-3.20807	-0.725134
12_Member	GO Biological Processes	GO:0048812	neuron projection morphogenesis	APBB1,BMPR1B,DBN1,EGR2,ETV1,RAB3A,TNR,KLF7,SLIT2,NRXN1,IGF2BP1,CHL1	-3.11756	-0.663404
12_Member	GO Biological Processes	GO:0120039	plasma membrane bounded cell projection morphogenesis	APBB1,BMPR1B,DBN1,EGR2,ETV1,RAB3A,TNR,KLF7,SLIT2,NRXN1,IGF2BP1,CHL1	-3.08465	-0.644039
12_Member	GO Biological Processes	GO:0048858	cell projection morphogenesis	APBB1,BMPR1B,DBN1,EGR2,ETV1,RAB3A,TNR,KLF7,SLIT2,NRXN1,IGF2BP1,CHL1	-3.05215	-0.619708
12_Member	GO Biological Processes	GO:0007411	axon guidance	BMPR1B,EGR2,ETV1,TNR,KLF7,SLIT2,NRXN1,CHL1	-3.01721	-0.598216
12_Member	GO Biological Processes	GO:0000902	cell morphogenesis	APBB1,BMPR1B,CDH9,DBN1,EGR2,ETV1,RAB3A,TAL1,TNR,KLF7,ARHGEF2,SLIT2,NRXN1,IGF2BP1,CHL1	-3.01451	-0.598216
12_Member	GO Biological Processes	GO:0007409	axonogenesis	APBB1,BMPR1B,EGR2,ETV1,RAB3A,TNR,KLF7,SLIT2,NRXN1,CHL1	-3.00955	-0.598216
12_Member	GO Biological Processes	GO:0097485	neuron projection guidance	BMPR1B,EGR2,ETV1,TNR,KLF7,SLIT2,NRXN1,CHL1	-3.00495	-0.598216
12_Member	GO Biological Processes	GO:0048667	cell morphogenesis involved in neuron differentiation	APBB1,BMPR1B,EGR2,ETV1,RAB3A,TNR,KLF7,SLIT2,NRXN1,IGF2BP1,CHL1	-2.95355	-0.571085
12_Member	GO Biological Processes	GO:0032989	cellular component morphogenesis	APBB1,BMPR1B,DBN1,EGR2,ETV1,RAB3A,TNR,KLF7,SLIT2,NRXN1,IGF2BP1,CHL1,PID1	-2.72603	-0.469267
12_Member	GO Biological Processes	GO:0061564	axon development	APBB1,BMPR1B,EGR2,ETV1,RAB3A,TNR,KLF7,SLIT2,NRXN1,CHL1	-2.65511	-0.42613
12_Member	GO Biological Processes	GO:0000904	cell morphogenesis involved in differentiation	APBB1,BMPR1B,EGR2,ETV1,RAB3A,TAL1,TNR,KLF7,SLIT2,NRXN1,IGF2BP1,CHL1	-2.6087	-0.4049
13_Summary			DNA-binding transcription activator activity, RNA polymerase II-specific
13_Member	GO Molecular Functions	GO:0001228	DNA-binding transcription activator activity, RNA polymerase II-specific	EGR2,ESR1,ETV1,NR3C1,MEIS2,MITF,PITX3,PLAG1,PLAGL1,TCF4,TBX3,KLF7,KLF4,CSRNP1	-4.16163	-1.33389
13_Member	GO Molecular Functions	GO:0001216	DNA-binding transcription activator activity	EGR2,ESR1,ETV1,NR3C1,MEIS2,MITF,PITX3,PLAG1,PLAGL1,TCF4,TBX3,KLF7,KLF4,CSRNP1	-4.12197	-1.3072
13_Member	GO Biological Processes	GO:0022612	gland morphogenesis	ESR1,MSN,PLAG1,TBX3	-1.89424	-0.0279942
14_Summary			response to isoquinoline alkaloid
14_Member	GO Biological Processes	GO:0014072	response to isoquinoline alkaloid	DRD3,GPI,OPRM1,PITX3	-3.9913	-1.2471
14_Member	GO Biological Processes	GO:0043278	response to morphine	DRD3,GPI,OPRM1,PITX3	-3.9913	-1.2471
14_Member	GO Biological Processes	GO:0045744	negative regulation of G protein-coupled receptor signaling pathway	ADRB2,DRD3,OPRM1,ARRDC3	-3.03938	-0.612205
14_Member	GO Biological Processes	GO:0008277	regulation of G protein-coupled receptor signaling pathway	ADRB2,CALCR,DRD3,OPRM1,RGS5,ARRDC3	-2.85798	-0.520323
14_Member	GO Biological Processes	GO:0043279	response to alkaloid	DRD3,GPI,OPRM1,PITX3,SLC34A1	-2.76893	-0.483375
14_Member	GO Biological Processes	GO:0042220	response to cocaine	DRD3,OPRM1,PITX3	-2.08434	-0.114665
14_Member	GO Biological Processes	GO:1903828	negative regulation of protein localization	DRD3,OPRM1,KLF7,NEDD4L,PID1,SAPCD2	-2.06477	-0.104378
14_Member	GO Biological Processes	GO:0014013	regulation of gliogenesis	DRD3,EGR2,PITX3,PLAG1	-1.92328	-0.0438962
14_Member	GO Biological Processes	GO:0050709	negative regulation of protein secretion	DRD3,OPRM1,KLF7	-1.65266	0
14_Member	GO Biological Processes	GO:0050795	regulation of behavior	DRD3,ARRDC3,SGIP1	-1.58816	0
14_Member	GO Biological Processes	GO:0007193	adenylate cyclase-inhibiting G protein-coupled receptor signaling pathway	CHRM3,DRD3,OPRM1	-1.55748	0
14_Member	GO Biological Processes	GO:0032413	negative regulation of ion transmembrane transporter activity	DRD3,SLC6A9,NEDD4L	-1.3552	0
14_Member	GO Biological Processes	GO:0002028	regulation of sodium ion transport	ADRB2,DRD3,NEDD4L	-1.33139	0
14_Member	GO Biological Processes	GO:0034763	negative regulation of transmembrane transport	DRD3,SLC6A9,NEDD4L,PID1	-1.32988	0
15_Summary			regulation of protein-containing complex disassembly
15_Member	GO Biological Processes	GO:0043244	regulation of protein-containing complex disassembly	ADRB2,CAPG,EIF5A,GBA,ARHGEF2,CAMSAP3,EIF5AL1	-3.90218	-1.18939
15_Member	GO Biological Processes	GO:0043243	positive regulation of protein-containing complex disassembly	ADRB2,EIF5A,GBA,EIF5AL1	-3.60454	-0.981277
15_Member	GO Molecular Functions	GO:0043022	ribosome binding	EIF5A,LETM2,EIF5AL1	-1.61986	0
15_Member	GO Biological Processes	GO:0045727	positive regulation of translation	EIF5A,IGF2BP1,LARP6,EIF5AL1	-1.43849	0
16_Summary			second-messenger-mediated signaling
16_Member	GO Biological Processes	GO:0019932	second-messenger-mediated signaling	CHRM3,CCR6,CX3CR1,FPR1,GRIN2D,PDE3A,PRKG1,CCRL2,AKAP6	-3.85018	-1.16668
16_Member	GO Biological Processes	GO:0006954	inflammatory response	ALOX5AP,BMPR1B,CAMK4,CCR6,CX3CR1,FPR1,IL2RA,CD180,OPRM1,SERPINF2,CCL25,SLC11A1,CCRL2,LACC1	-3.60326	-0.981277
16_Member	GO Biological Processes	GO:0071675	regulation of mononuclear cell migration	CCR6,CX3CR1,MSN,SLIT2,LRCH1,DEFB124	-3.2143	-0.725134
16_Member	GO Molecular Functions	GO:0016493	C-C chemokine receptor activity	CCR6,CX3CR1,CCRL2	-2.97864	-0.58663
16_Member	GO Molecular Functions	GO:0019957	C-C chemokine binding	CCR6,CX3CR1,CCRL2	-2.92347	-0.554091
16_Member	GO Biological Processes	GO:1990868	response to chemokine	CCR6,CX3CR1,CCL25,CCRL2,LRCH1	-2.91357	-0.554091
16_Member	GO Biological Processes	GO:1990869	cellular response to chemokine	CCR6,CX3CR1,CCL25,CCRL2,LRCH1	-2.91357	-0.554091
16_Member	GO Molecular Functions	GO:0001637	G protein-coupled chemoattractant receptor activity	CCR6,CX3CR1,CCRL2	-2.82035	-0.499402
16_Member	GO Molecular Functions	GO:0004950	chemokine receptor activity	CCR6,CX3CR1,CCRL2	-2.82035	-0.499402
16_Member	GO Biological Processes	GO:0090025	regulation of monocyte chemotaxis	CX3CR1,SLIT2,DEFB124	-2.72562	-0.469267
16_Member	GO Molecular Functions	GO:0008528	G protein-coupled peptide receptor activity	CALCR,CCR6,CX3CR1,FPR1,OPRM1,CCRL2	-2.67311	-0.440795
16_Member	GO Molecular Functions	GO:0001653	peptide receptor activity	CALCR,CCR6,CX3CR1,FPR1,OPRM1,CCRL2	-2.5874	-0.393432
16_Member	GO Molecular Functions	GO:0019956	chemokine binding	CCR6,CX3CR1,CCRL2	-2.51816	-0.339219
16_Member	GO Biological Processes	GO:0002685	regulation of leukocyte migration	CCR6,CX3CR1,MSN,CCL25,SLIT2,LRCH1,DEFB124	-2.46743	-0.321678
16_Member	GO Biological Processes	GO:0070098	chemokine-mediated signaling pathway	CCR6,CX3CR1,CCL25,CCRL2	-2.22079	-0.190051
16_Member	GO Biological Processes	GO:0032103	positive regulation of response to external stimulus	ALOX5AP,CCR6,CX3CR1,CD180,ABCC1,OPRM1,SERPINF2,SLIT2,CDK19,DEFB124	-2.12722	-0.138901
16_Member	GO Cellular Components	GO:0098552	side of membrane	BDH1,CACNB4,CD48,CCR6,CX3CR1,GNB2,GRIA2,HLA-DRB5,IL2RA,P4HB,CCRL2,ADAM30,CLEC4D	-2.0987	-0.121419
16_Member	GO Molecular Functions	GO:0019955	cytokine binding	BMPR1B,CCR6,CX3CR1,IL2RA,CCRL2	-2.06486	-0.104378
16_Member	GO Biological Processes	GO:0019722	calcium-mediated signaling	CHRM3,CCR6,CX3CR1,GRIN2D,CCRL2	-2.02797	-0.0889468
16_Member	GO Molecular Functions	GO:0140375	immune receptor activity	CCR6,CX3CR1,FPR1,IL2RA,CCRL2	-1.99203	-0.0708822
16_Member	GO Biological Processes	GO:0060326	cell chemotaxis	CCR6,CX3CR1,ABCC1,CCL25,CCRL2,BIN2	-1.98575	-0.0708822
16_Member	GO Molecular Functions	GO:0004896	cytokine receptor activity	CCR6,CX3CR1,IL2RA,CCRL2	-1.96819	-0.0708822
16_Member	GO Molecular Functions	GO:0001664	G protein-coupled receptor binding	CX3CR1,DRD3,FPR1,MYOC,CCL25,CCRL2,ARRDC3	-1.84403	0
16_Member	GO Biological Processes	GO:0019221	cytokine-mediated signaling pathway	CCR6,CX3CR1,EIF5A,IL2RA,P4HB,CCL25,CCRL2,IFNL3	-1.82424	0
16_Member	GO Biological Processes	GO:0071677	positive regulation of mononuclear cell migration	CCR6,CX3CR1,DEFB124	-1.68662	0
16_Member	GO Cellular Components	GO:0009897	external side of plasma membrane	CD48,CCR6,CX3CR1,GRIA2,IL2RA,P4HB,CCRL2,ADAM30,CLEC4D	-1.66801	0
16_Member	GO Biological Processes	GO:0002688	regulation of leukocyte chemotaxis	CCR6,CX3CR1,SLIT2,DEFB124	-1.61478	0
16_Member	GO Molecular Functions	GO:0042379	chemokine receptor binding	CX3CR1,CCL25,CCRL2	-1.60388	0
16_Member	GO Biological Processes	GO:0050921	positive regulation of chemotaxis	CCR6,CX3CR1,SLIT2,DEFB124	-1.44809	0
17_Summary			basolateral plasma membrane
17_Member	GO Cellular Components	GO:0016323	basolateral plasma membrane	CHRM3,DLG2,ABCC1,MSN,SLC6A9,MAP7,SLC43A3,SLC39A8,EPPK1	-3.7038	-1.03879
17_Member	GO Cellular Components	GO:0009925	basal plasma membrane	CHRM3,DLG2,ABCC1,MSN,SLC6A9,MAP7,SLC43A3,SLC39A8,EPPK1	-3.37077	-0.83069
17_Member	GO Cellular Components	GO:0045178	basal part of cell	CHRM3,DLG2,ABCC1,MSN,SLC6A9,MAP7,SLC43A3,SLC39A8,EPPK1	-3.15605	-0.690608
17_Member	GO Cellular Components	GO:0045177	apical part of cell	ADRB2,DRD3,KCNA1,ABCC1,MSN,SLC6A9,SLC34A1,FZD6,CHL1,SLC39A8,SAPCD2	-2.80559	-0.496758
17_Member	GO Cellular Components	GO:0016324	apical plasma membrane	ADRB2,KCNA1,ABCC1,MSN,SLC6A9,SLC34A1,FZD6,SLC39A8,SAPCD2	-2.3037	-0.230628
17_Member	GO Biological Processes	GO:0007159	leukocyte cell-cell adhesion	CX3CR1,MSN,SLC39A8	-1.87656	-0.0182746
18_Summary			regulation of system process
18_Member	GO Biological Processes	GO:0044057	regulation of system process	ADRA1D,ADRA1B,ADRB2,CHRM3,DRD3,EGR2,GBA,GLS,GRIN2D,KCNA1,OPRM1,PRKG1,TNR,NRXN1,AKAP6	-3.63723	-0.989
18_Member	GO Biological Processes	GO:0050905	neuromuscular process	DRD3,GBA,GRIN2D,KCNA1,TNR,NRXN1,CCDC78	-3.63629	-0.989
18_Member	GO Biological Processes	GO:0031644	regulation of nervous system process	ADRB2,EGR2,GBA,GRIN2D,OPRM1,TNR,NRXN1	-3.56041	-0.946548
18_Member	GO Biological Processes	GO:0001964	startle response	DRD3,GRIN2D,KCNA1	-2.92347	-0.554091
18_Member	GO Biological Processes	GO:0048168	regulation of neuronal synaptic plasticity	DBN1,EGR2,GRIN2D,RAB3A	-2.82135	-0.499402
18_Member	GO Biological Processes	GO:0050804	modulation of chemical synaptic transmission	ADRB2,CEL,CX3CR1,DBN1,DRD3,EGR2,GRIN2D,RAB3A,TNR,NRXN1,GIPC1	-2.75041	-0.473507
18_Member	GO Biological Processes	GO:0099177	regulation of trans-synaptic signaling	ADRB2,CEL,CX3CR1,DBN1,DRD3,EGR2,GRIN2D,RAB3A,TNR,NRXN1,GIPC1	-2.74263	-0.471918
18_Member	GO Biological Processes	GO:0048167	regulation of synaptic plasticity	CX3CR1,DBN1,EGR2,GRIN2D,RAB3A,TNR,GIPC1	-2.63828	-0.424882
18_Member	GO Biological Processes	GO:0051968	positive regulation of synaptic transmission, glutamatergic	GRIN2D,TNR,NRXN1	-2.51816	-0.339219
18_Member	GO Biological Processes	GO:0051966	regulation of synaptic transmission, glutamatergic	DRD3,GRIN2D,TNR,NRXN1	-2.35812	-0.257382
18_Member	GO Biological Processes	GO:0030534	adult behavior	DRD3,GRIN2D,OPRM1,NRXN1,CHL1	-2.14166	-0.143706
18_Member	GO Cellular Components	GO:0098978	glutamatergic synapse	CAMK4,DBN1,DRD3,GRIN2D,KCNA1,TNR,GIPC1	-1.62793	0
19_Summary			ficolin-1-rich granule
19_Member	GO Cellular Components	GO:0101002	ficolin-1-rich granule	CTSS,FPR1,FTH1,GPI,SLC11A1,BIN2,CANT1,CLEC4D	-3.60363	-0.981277
19_Member	GO Cellular Components	GO:0070820	tertiary granule	CTSS,FPR1,FTH1,SLC11A1,CANT1,CLEC4D	-2.46628	-0.321678
19_Member	GO Cellular Components	GO:1904813	ficolin-1-rich granule lumen	CTSS,FTH1,GPI,BIN2,CANT1	-2.30867	-0.231929
19_Member	GO Cellular Components	GO:1904724	tertiary granule lumen	CTSS,FTH1,CANT1	-1.89769	-0.0299968
20_Summary			developmental maturation
20_Member	GO Biological Processes	GO:0021700	developmental maturation	CCR6,CX3CR1,GBA,MYOC,PDE3A,RAB3A,TAL1,LHX6,SYBU	-3.40847	-0.840365
20_Member	GO Biological Processes	GO:0071695	anatomical structure maturation	CCR6,CX3CR1,GBA,MYOC,PDE3A,TAL1,LHX6	-2.5566	-0.365677
20_Member	GO Biological Processes	GO:0048469	cell maturation	CCR6,GBA,MYOC,PDE3A,TAL1,LHX6	-2.47932	-0.323397
20_Member	GO Biological Processes	GO:2000243	positive regulation of reproductive process	CCR6,PDE3A,CITED2	-1.40485	0
