# Supplementary material for: Core promoter in TNBC is highly mutated with rich ethnic signature
Source: Brief Funct Genomics. 2022 Oct 28;22(1):9–19. doi: 10.1093/bfgp/elac035 (PMC9853936; doi:10.1093/bfgp/elac035)
Supplement: Supplementary_Table_5_elac035 [file supplementary_table_5_elac035.xlsx]

## Sheet: Sheet1
Supplementary Table 5. Somatic core promoter mutated genes with altered gene expression
Gene	Increased expression	pvalue		Gene	Decreased expression	pvalue
IGF2BP1	+22.4	3.08884e-53		MYOC	-46.4	4.00338e-46
GABRA3	+16.1	1.28544e-23		NXNL1	-16.7	2.60815e-30
TCAM1P	+14.2	7.28703e-42		SLC7A3	-12.1	1.65709e-16
HJURP	+12.3	1.14806e-168		FHL1	-10.5	1.95388e-76
NUF2	+12.2	2.48876e-167		MT1JP	-8.3	1.16069e-15
S100P	+10.7	6.77122e-43		UGT2B4	-6.1	5.14483e-05
NXPH4	+8.5	4.1195e-35		KCNA1	-6.0	5.33107e-23
CCL25	+6.0	5.46848e-07		ABCA9-AS1	-5.7	2.2966e-20
HMGB3	+5.8	1.31042e-126		HAPLN4	-5.7	0.0019585
IFNL3	+5.6	6.58453e-05		CDH9	-5.7	9.42329e-05
ADAM30	+5.6	3.97093e-06		AK5	-5.7	6.11781e-49
HMGA1	+5.4	1.20747e-104		ARHGAP20	-5.4	3.25548e-87
JAKMIP1	+5.1	1.06857e-45		RNF186	-4.7	7.42104e-09
CENPI	+4.9	1.83794e-117		KLF4	-4.7	2.98175e-84
HOXA11-AS	+4.9	7.99362e-13		ESR1	-4.6	6.29595e-31
TNR	+4.7	6.55748e-29		CHL1	-4.4	3.7656e-41
MFAP2	+4.5	3.14693e-76		NRXN1	-4.1	1.79951e-18
SAPCD2	+4.3	8.99642e-62		ARHGAP6	-4.1	4.59628e-76
DBNDD1	+3.9	3.73492e-41		LINC01159	-3.8	0.00623794
OPRM1	+3.8	0.0018995		MIR494	-3.7	5.26536e-22
DRD3	+3.8	0.00716158		TAL1	-3.5	5.70988e-55
MAP7D2	+3.7	1.24955e-22		SLIT2	-3.5	9.04805e-58
SLC34A1	+3.6	2.68219e-05		CSRNP1	-3.2	3.76456e-93
GRIN2D	+3.5	1.70931e-29		SPATA6L	-3.2	1.76101e-32
FPR1	+3.3	1.93519e-41		LINC01060	-3.2	7.20401e-22
IL2RA	+3.3	1.87807e-39		CRIM1	-3.0	1.0104e-89
CD48	+3.2	3.9471e-37		MRGPRX3	-3.0	1.15571e-07
PRSS27	+3.2	2.52097e-33		SOX5	-3.0	2.45632e-31
ZNF492	+3.2	2.93735e-25		VENTXP7	-2.9	1.00435e-05
ZNF80	+3.2	4.40528e-25		EGR2	-2.9	4.04324e-37
CLEC4D	+3.2	5.14261e-11		TPSD1	-2.8	1.74888e-06
CAPG	+3.1	6.70425e-72		SYBU	-2.8	1.9695e-19
DNA2	+3.1	8.11836e-77		CALML3	-2.7	2.54938e-08
GEN1	+3.0	3.65337e-111		KLHL31	-2.7	4.02502e-14
SLC6A9	+3.0	1.35876e-42		RGS5	-2.7	3.27032e-30
ZYG11A	+2.9	1.57734e-28		MEIS2	-2.7	3.13793e-41
RFPL4A	+2.9	0.0085653		FAM3B	-2.6	2.0303e-07
BIN2	+2.9	2.4689e-51		C11orf87	-2.6	3.33071e-05
SLC7A11-AS1	+2.8	9.29098e-29		PITX3	-2.5	0.0188422
CHRM3	+2.8	1.74947e-10		MIR1193	-2.4	1.057e-11
IGSF23	+2.8	1.77091e-06		PLAGL1	-2.4	1.69008e-33
CTSS	+2.8	3.74627e-41		SNORD114-15	-2.4	1.84903e-12
EPPK1	+2.8	5.7659e-22		CX3CR1	-2.3	3.18484e-16
RNF144A-AS1	+2.7	1.65482e-26		LETM2	-2.3	1.54092e-20
RASAL1	+2.7	4.9084e-16		SMAD9	-2.3	1.37903e-29
CCNYL2	+2.6	0.000213094		TINAGL1	-2.3	3.66547e-22
BCL11A	+2.6	2.08101e-18		COLGALT2	-2.3	4.55054e-15
HAGHL	+2.6	2.7061e-43		HCAR2	-2.2	4.74178e-13
CEL	+2.5	1.90908e-09		DEFB124	-2.2	0.000687894
SATB2-AS1	+2.5	0.00863902		LARP6	-2.2	2.28173e-23
CD180	+2.5	4.66673e-33		NR3C1	-2.1	1.40271e-53
TEX13B	+2.5	0.011314		DNAAF1	-2.1	1.72516e-10
IFIT2	+2.5	7.36994e-20		SBF1P1	-2.1	0.0182648
HLA-DRB5	+2.3	2.99341e-28		JADE1	-2.0	5.28247e-56
HERC2P10	+2.3	1.15658e-14		ETV1	-2.0	1.43405e-21
ARL11	+2.3	4.64469e-33		ADRA1B	-2.0	1.23119e-06
CCR6	+2.3	2.19137e-07		TBX3	-2.0	1.01017e-14
PAG1	+2.3	1.35157e-35		RASSF8-AS1	-2.0	4.36571e-24
SAMD3	+2.2	1.16758e-19		CALCR	-2.0	1.2109e-06
OR2T29	+2.2	0.00651681		DLG2	-1.9	2.17564e-17
CCDC78	+2.2	7.79321e-21		APBB1	-1.9	5.19105e-31
ALOX12B	+2.2	0.00439754		CARD10	-1.9	6.46982e-17
CCRL2	+2.2	2.47405e-19		ADRA1D	-1.9	0.000257942
RASGEF1C	+2.1	0.000141963		AKAP6	-1.9	6.5573e-13
EIF5A	+2.1	2.14158e-72		TMEM91	-1.8	7.30535e-27
GBA	+2.1	4.26176e-64		PRKG1	-1.8	1.08364e-16
MBOAT2	+2.1	1.93683e-22		PPP2R2B	-1.8	3.60466e-14
BASP1	+2.1	7.14745e-23		ADAM21P1	-1.8	4.25463e-07
ZNF165	+2.1	9.03054e-22		ZNF559-ZNF177	-1.8	3.29228e-23
BMF	+2.1	3.60598e-40		LINC00899	-1.8	1.37713e-16
TOMM40L	+2.1	4.59421e-42		NDRG2	-1.8	4.25478e-08
DCBLD1	+2.0	2.22815e-29		TMEM204	-1.8	3.50168e-28
C6orf52	+2.0	1.64829e-14		FGF13-AS1	-1.8	4.9136e-05
PLAG1	+2.0	3.27147e-11		FAM131B	-1.8	3.85606e-07
B4GALT2	+2.0	1.05283e-32		NEDD4L	-1.8	4.00584e-17
FAM110A	+2.0	4.25823e-23		KLF8	-1.8	2.11295e-14
TRIM11	+2.0	1.26484e-46		PDE3A	-1.7	1.956e-09
ALOX5AP	+2.0	7.51656e-23		ACVR2A	-1.7	2.78344e-27
SGIP1	+1.9	7.56544e-16		CLCNKA	-1.7	0.000921462
C1orf162	+1.9	2.74782e-20		ISLR	-1.7	6.24556e-13
LINC00563	+1.9	1.24325e-05		PLXDC1	-1.7	2.00016e-14
GPT2	+1.9	6.14199e-13		CACNB4	-1.7	1.9743e-07
MEA1	+1.9	4.01243e-54		CITED2	-1.7	7.43712e-23
NCAPD3	+1.9	8.46463e-51		ZNF559	-1.7	1.80848e-26
PKLR	+1.9	0.0234504		RPS6KA6	-1.7	9.80395e-07
TXNL4A	+1.9	3.98187e-38		SERPINF2	-1.7	1.40721e-08
CCDC134	+1.9	1.1038e-41		KLF7	-1.6	3.75164e-21
PAK1IP1	+1.9	2.10729e-34		ARRDC3	-1.6	5.91428e-21
TNFSF15	+1.9	1.31137e-15		TCF4	-1.6	7.31143e-17
IFIT1	+1.9	3.10313e-08		FNDC4	-1.6	1.27655e-08
APEX2	+1.8	1.85271e-29		RORA	-1.6	2.73985e-19
RAB3A	+1.8	4.07241e-13		KTN1-AS1	-1.6	5.15087e-16
DCK	+1.8	4.42507e-43		MIPEPP3	-1.6	4.75363e-16
GPI	+1.8	1.68336e-27		DOCK9	-1.5	1.89951e-26
BDH1	+1.8	4.05474e-14
SAMD1	+1.8	1.0901e-24
MIR3144	+1.8	0.0107731
DCAF4L1	+1.8	4.2741e-16
SLC6A7	+1.7	0.000538798
HNRNPF	+1.7	3.93311e-53
MAP7	+1.7	1.46574e-12
SRM	+1.7	2.40714e-24
RNASET2	+1.7	3.27999e-29
LCLAT1	+1.7	3.25521e-40
SLC39A8	+1.7	7.85179e-17
PIGW	+1.7	7.87608e-31
CAMSAP3	+1.7	7.37485e-09
HPCAL1	+1.7	4.42096e-21
LSAMP-AS1	+1.7	0.000198983
GALNT3	+1.7	1.48773e-13
PPP1R27	+1.7	0.000101281
MRPS33	+1.7	6.52375e-22
TMEM70	+1.6	1.77273e-25
PIN4P1	+1.6	2.83793e-08
CANT1	+1.6	2.25493e-18
MYO19	+1.6	3.51608e-34
PCYT2	+1.6	1.48435e-16
CECR2	+1.6	0.00466181
DBN1	+1.6	1.08582e-12
ABCC1	+1.6	2.29565e-20
COQ3	+1.6	2.84439e-15
DOK2	+1.6	2.68024e-08
LACC1	+1.6	1.53076e-19
MSN	+1.6	2.84059e-18
GLS	+1.6	1.19452e-15
AMPD2	+1.6	2.48736e-27
SLC43A3	+1.5	9.35011e-12
LINGO1	+1.5	0.00018864
KIAA1549	+1.5	1.6299e-08
LINC01134	+1.5	8.64417e-06
FZD6	+1.5	4.30027e-11
C11orf80	+1.5	7.45508e-20
FAM210A	+1.5	2.64044e-20
BMPR1B	+1.5	0.00226623
GNB2	+1.5	4.58913e-17
ARHGEF2	+1.5	1.40438e-16
RAB43	+1.5	1.81696e-11
CDK19	+1.5	4.64229e-14
ING1	+1.5	2.1429e-13
