# Supplementary material for: Core promoter in TNBC is highly mutated with rich ethnic signature
Source: Brief Funct Genomics. 2022 Oct 28;22(1):9–19. doi: 10.1093/bfgp/elac035 (PMC9853936; doi:10.1093/bfgp/elac035)
Supplement: Supplementary_Table_6_elac035 [file supplementary_table_6_elac035.xlsx]

## Sheet: Sheet1
Supplementary Table 6. Germline core promoter mutated genes with altered gene expression
Gene	Increased expression	pvalue		Gene	Decreased expression	pvalue
SLC11A1	+4.1	3.15498e-37		TRHDE-AS1	-17.3	7.58586e-44
IL2RA	+3.3	1.87807e-39		HPSE2	-9.4	5.61622e-25
BTLA	+3.3	1.06338e-22		TSHZ2	-4.5	5.20706e-70
IGHV1OR15-3	+2.9	8.67545e-06		PID1	-3.1	1.58574e-40
MTHFD1L	+2.6	1.68813e-50		HAS1	-3.1	1.01728e-12
BCL11A	+2.6	2.08101e-18		ADRB2	-2.3	5.59161e-20
VNN2	+2.6	1.52518e-17		MAST4	-2.2	4.06487e-35
P4HB	+2.5	3.00468e-59		LHX6	-2.2	1.82236e-14
CAMK4	+2.5	2.86334e-26		MITF	-2.0	3.50093e-31
MYCL	+2.5	4.71438e-23		ASPRV1	-2.0	6.11223e-18
POLR3K	+2.3	6.32507e-59		GRIA2	-2.0	0.000189082
CLDN23	+2.2	2.26898e-17		RASA4	-1.8	2.83281e-14
LINC01132	+2.1	1.74437e-14		GYPC	-1.7	1.85061e-15
GIPC1	+2.1	1.06798e-37		ZNF608	-1.6	1.43038e-13
LAP3	+2.0	9.53162e-35		KLF7	-1.6	3.75164e-21
TRIM11	+2.0	1.26484e-46		SLC25A25	-1.6	3.89976e-26
EIF5AL1	+1.9	1.25927e-09		KIF13A	-1.5	1.0585e-25
SNRNP25	+1.9	2.0921e-41		LRCH1	-1.5	8.77306e-29
IFIT1	+1.9	3.10313e-08
BZW2	+1.7	1.62406e-25
ERMP1	+1.6	3.71245e-14
DOK2	+1.6	2.68024e-08
FTH1	+1.6	6.45067e-18
SKIL	+1.5	9.65117e-19
TBC1D1	+1.5	1.35391e-22
