# Supplementary material for: Core promoter in TNBC is highly mutated with rich ethnic signature
Source: Brief Funct Genomics. 2022 Oct 28;22(1):9–19. doi: 10.1093/bfgp/elac035 (PMC9853936; doi:10.1093/bfgp/elac035)
Supplement: Supplementary_Table_7_elac035 [file supplementary_table_7_elac035.xlsx]

## Sheet: Sheet1
Supplementary table 7A. Functional categories of Thai-specific genes with somatic mutations
Term	Description	Gene	LogP	Log(q-value)
GO:0061351	neural precursor cell proliferation	DBN1,KCNA1,RORA,SOX5,ARHGEF2,IGF2BP1	-5.87128	-1.55294
GO:0007405	neuroblast proliferation	KCNA1,SOX5,ARHGEF2	-3.32124	-0.62315
GO:0008283	cell population proliferation	DBN1,ESR1,GBA,KCNA1,MSN,RORA,SOX5,ARHGEF2,IGF2BP1	-3.00347	-0.463283
GO:0051301	cell division	NR3C1,SOX5,ARHGEF2,TXNL4A,CECR2,NUF2	-1.35042	0
GO:0071407	cellular response to organic cyclic compound	CHRM3,DRD3,ESR1,NR3C1,IFIT1,MSN,OPRM1,PDE3A,PKLR,RORA,SLC34A1,AKAP6	-4.92967	-1.21156
GO:1901699	cellular response to nitrogen compound	CHRM3,DRD3,IFIT1,OPRM1,PDE3A,PKLR,SLC34A1,ARHGEF2,AKAP6,BCL11A,DEFB124	-3.33266	-0.62315
GO:0071417	cellular response to organonitrogen compound	CHRM3,DRD3,OPRM1,PDE3A,PKLR,SLC34A1,ARHGEF2,AKAP6,BCL11A,DEFB124	-3.08515	-0.515003
GO:0022600	digestive system process	CEL,CHRM3,DRD3	-2.2054	-0.205129
GO:0007193	adenylate cyclase-inhibiting G protein-coupled receptor signaling pathway	CHRM3,DRD3,OPRM1	-2.18903	-0.195423
GO:0071868	cellular response to monoamine stimulus	CHRM3,DRD3,PKLR	-1.86896	-0.124872
GO:0071870	cellular response to catecholamine stimulus	CHRM3,DRD3,PKLR	-1.86896	-0.124872
GO:0071867	response to monoamine	CHRM3,DRD3,PKLR	-1.83366	-0.124872
GO:0071869	response to catecholamine	CHRM3,DRD3,PKLR	-1.83366	-0.124872
GO:0007586	digestion	CEL,CHRM3,DRD3	-1.75579	-0.124872
GO:0014072	response to isoquinoline alkaloid	DRD3,GPI,OPRM1,PITX3	-4.91701	-1.21156
GO:0043278	response to morphine	DRD3,GPI,OPRM1,PITX3	-4.91701	-1.21156
GO:0043279	response to alkaloid	DRD3,GPI,OPRM1,PITX3,SLC34A1	-3.84538	-0.673173
GO:0042220	response to cocaine	DRD3,OPRM1,PITX3	-2.74737	-0.381063
GO:0007626	locomotory behavior	DRD3,GRIN2D,PITX3,TAL1,B4GALT2	-2.57697	-0.381063
GO:0007610	behavior	DRD3,ETV1,GBA,GPI,GRIN2D,OPRM1,PITX3,TAL1,B4GALT2	-2.55871	-0.381063
GO:0060284	regulation of cell development	DBN1,DRD3,MYOC,OPRM1,PDE3A,PITX3,BCL11A,TRIM11	-2.36578	-0.333
GO:0010721	negative regulation of cell development	DRD3,PITX3,BCL11A,TRIM11	-1.85289	-0.124872
GO:0050768	negative regulation of neurogenesis	DRD3,PITX3,TRIM11	-1.45495	0
GO:0051961	negative regulation of nervous system development	DRD3,PITX3,TRIM11	-1.41679	0
GO:0050767	regulation of neurogenesis	DBN1,DRD3,OPRM1,PITX3,TRIM11	-1.40678	0
GO:0019932	second-messenger-mediated signaling	CHRM3,CCR6,FPR1,GRIN2D,PDE3A,PRKG1,CCRL2,AKAP6	-4.77998	-1.21156
GO:0019722	calcium-mediated signaling	CHRM3,CCR6,GRIN2D,CCRL2	-2.181	-0.195423
GO:0070098	chemokine-mediated signaling pathway	CCR6,CCL25,CCRL2	-2.06636	-0.124872
GO:1990868	response to chemokine	CCR6,CCL25,CCRL2	-1.95643	-0.124872
GO:1990869	cellular response to chemokine	CCR6,CCL25,CCRL2	-1.95643	-0.124872
GO:0060326	cell chemotaxis	CCR6,CCL25,CCRL2,BIN2	-1.66153	-0.0851369
GO:0019221	cytokine-mediated signaling pathway	CCR6,EIF5A,CCL25,CCRL2,IFNL3	-1.42403	0
GO:0006935	chemotaxis	CCR6,ETV1,FPR1,CCL25,CCRL2,BIN2	-1.34011	0
GO:0042330	taxis	CCR6,ETV1,FPR1,CCL25,CCRL2,BIN2	-1.33329	0
GO:0071345	cellular response to cytokine stimulus	CCR6,EIF5A,GBA,IFIT2,IFIT1,RORA,CCL25,SRM,CCRL2,ARHGEF2,KLF4,AKAP6,IFNL3,RAB43	-4.75174	-1.21156
GO:0021680	cerebellar Purkinje cell layer development	GBA,RORA,B4GALT2	-3.45877	-0.62315
GO:0021695	cerebellar cortex development	GBA,RORA,B4GALT2	-2.66988	-0.381063
GO:0071356	cellular response to tumor necrosis factor	EIF5A,GBA,RORA,CCL25,ARHGEF2	-2.64936	-0.381063
GO:0034612	response to tumor necrosis factor	EIF5A,GBA,RORA,CCL25,ARHGEF2	-2.41391	-0.374328
GO:0030097	hemopoiesis	CCR6,GBA,RORA,TAL1,KLF4,CCDC134,ARL11,CLEC4D,TMEM91	-2.3945	-0.357195
GO:0032102	negative regulation of response to external stimulus	DRD3,GBA,SERPINF2,PRKG1,RORA,KLF4,FNDC4	-2.18353	-0.195423
GO:0048534	hematopoietic or lymphoid organ development	CCR6,GBA,RORA,TAL1,KLF4,CCDC134,ARL11,CLEC4D,TMEM91	-2.1793	-0.195423
GO:0030217	T cell differentiation	CCR6,GBA,RORA,CLEC4D	-2.10028	-0.132084
GO:0002520	immune system development	CCR6,GBA,RORA,TAL1,KLF4,CCDC134,ARL11,CLEC4D,TMEM91	-2.00492	-0.124872
GO:0042110	T cell activation	CCR6,GBA,MSN,RORA,CLEC4D	-1.92934	-0.124872
GO:0021549	cerebellum development	GBA,RORA,B4GALT2	-1.85706	-0.124872
GO:0050728	negative regulation of inflammatory response	GBA,RORA,KLF4,FNDC4	-1.837	-0.124872
GO:0050727	regulation of inflammatory response	ESR1,GBA,RORA,KLF4,CDK19,FNDC4	-1.76916	-0.124872
GO:0022037	metencephalon development	GBA,RORA,B4GALT2	-1.75579	-0.124872
GO:0002285	lymphocyte activation involved in immune response	CCR6,RORA,CLEC4D	-1.58899	-0.0219296
GO:0002521	leukocyte differentiation	CCR6,GBA,RORA,TAL1,CLEC4D	-1.43276	0
GO:0030902	hindbrain development	GBA,RORA,B4GALT2	-1.40935	0
GO:0030098	lymphocyte differentiation	CCR6,GBA,RORA,CLEC4D	-1.36656	0
GO:0031348	negative regulation of defense response	GBA,RORA,KLF4,FNDC4	-1.30672	0
GO:0007204	positive regulation of cytosolic calcium ion concentration	ADRA1B,CALCR,CCR6,DRD3,ESR1,FPR1,CCRL2	-4.21603	-0.900308
GO:0007200	phospholipase C-activating G protein-coupled receptor signaling pathway	ADRA1B,DRD3,ESR1,FPR1,OPRM1	-3.80368	-0.661434
GO:0008277	regulation of G protein-coupled receptor signaling pathway	CALCR,DRD3,OPRM1,RGS5,ARRDC3	-3.15303	-0.567085
GO:0007188	adenylate cyclase-modulating G protein-coupled receptor signaling pathway	ADRA1B,CALCR,CHRM3,DRD3,FPR1,OPRM1	-2.92916	-0.41017
GO:0045744	negative regulation of G protein-coupled receptor signaling pathway	DRD3,OPRM1,ARRDC3	-2.69513	-0.381063
GO:0007189	adenylate cyclase-activating G protein-coupled receptor signaling pathway	ADRA1B,CALCR,DRD3	-1.44719	0
GO:0048525	negative regulation of viral process	IFIT1,TRIM11,IFNL3	-1.94347	-0.124872
GO:1903900	regulation of viral life cycle	IFIT1,TRIM11,IFNL3	-1.46278	0
GO:0009615	response to virus	EIF5A,IFIT2,IFIT1,TRIM11,IFNL3	-1.43276	0
GO:0051607	defense response to virus	IFIT2,IFIT1,TRIM11,IFNL3	-1.4032	0
GO:0140546	defense response to symbiont	IFIT2,IFIT1,TRIM11,IFNL3	-1.39788	0
GO:0050792	regulation of viral process	IFIT1,TRIM11,IFNL3	-1.31793	0
GO:0001964	startle response	DRD3,GRIN2D,KCNA1	-3.61382	-0.62315
GO:0034765	regulation of ion transmembrane transport	CALCR,CHRM3,CLCNKA,CTSS,DRD3,GRIN2D,KCNA1,OPRM1,SLC34A1,AKAP6	-3.5579	-0.62315
GO:0050905	neuromuscular process	DRD3,GBA,GRIN2D,KCNA1,CCDC78	-3.13877	-0.560793
GO:0043269	regulation of ion transport	CALCR,CHRM3,CLCNKA,CTSS,DRD3,GRIN2D,KCNA1,OPRM1,RAB3A,SLC34A1,AKAP6	-3.03417	-0.479266
GO:0034762	regulation of transmembrane transport	CALCR,CHRM3,CLCNKA,CTSS,DRD3,GRIN2D,KCNA1,OPRM1,SLC34A1,AKAP6	-2.96338	-0.430375
GO:0034767	positive regulation of ion transmembrane transport	CALCR,CTSS,KCNA1,SLC34A1,AKAP6	-2.64936	-0.381063
GO:0032412	regulation of ion transmembrane transporter activity	CHRM3,CTSS,DRD3,KCNA1,OPRM1,AKAP6	-2.53003	-0.381063
GO:2001257	regulation of cation channel activity	CTSS,DRD3,KCNA1,OPRM1,AKAP6	-2.50775	-0.381063
GO:1904062	regulation of cation transmembrane transport	CALCR,CTSS,DRD3,GRIN2D,KCNA1,OPRM1,AKAP6	-2.45446	-0.381063
GO:0022898	regulation of transmembrane transporter activity	CHRM3,CTSS,DRD3,KCNA1,OPRM1,AKAP6	-2.45404	-0.381063
GO:0007268	chemical synaptic transmission	CEL,CHRM3,DRD3,GRIN2D,KCNA1,OPRM1,RAB3A	-2.35162	-0.323323
GO:0098916	anterograde trans-synaptic signaling	CEL,CHRM3,DRD3,GRIN2D,KCNA1,OPRM1,RAB3A	-2.35162	-0.323323
GO:0099537	trans-synaptic signaling	CEL,CHRM3,DRD3,GRIN2D,KCNA1,OPRM1,RAB3A	-2.25439	-0.237084
GO:0032409	regulation of transporter activity	CHRM3,CTSS,DRD3,KCNA1,OPRM1,AKAP6	-2.21232	-0.209954
GO:0042391	regulation of membrane potential	GBA,GRIN2D,KCNA1,MYOC,OPRM1,SLC34A1,AKAP6	-2.19424	-0.197924
GO:0034764	positive regulation of transmembrane transport	CALCR,CTSS,KCNA1,SLC34A1,AKAP6	-2.19404	-0.197924
GO:2001259	positive regulation of cation channel activity	CTSS,KCNA1,AKAP6	-2.14137	-0.167425
GO:0099536	synaptic signaling	CEL,CHRM3,DRD3,GRIN2D,KCNA1,OPRM1,RAB3A	-2.10017	-0.132084
GO:1904064	positive regulation of cation transmembrane transport	CALCR,CTSS,KCNA1,AKAP6	-1.99709	-0.124872
GO:0060078	regulation of postsynaptic membrane potential	GRIN2D,KCNA1,OPRM1	-1.91803	-0.124872
GO:0043270	positive regulation of ion transport	CALCR,CTSS,KCNA1,SLC34A1,AKAP6	-1.84719	-0.124872
GO:0032414	positive regulation of ion transmembrane transporter activity	CTSS,KCNA1,AKAP6	-1.71389	-0.124872
GO:0043266	regulation of potassium ion transport	DRD3,KCNA1,AKAP6	-1.70369	-0.120955
GO:0032411	positive regulation of transporter activity	CTSS,KCNA1,AKAP6	-1.60717	-0.0370282
GO:0030534	adult behavior	DRD3,GRIN2D,OPRM1	-1.48668	0
GO:0031644	regulation of nervous system process	GBA,GRIN2D,OPRM1	-1.4395	0
GO:0097066	response to thyroid hormone	CTSS,GBA,SLC34A1	-3.36538	-0.62315
GO:0043244	regulation of protein-containing complex disassembly	CAPG,EIF5A,GBA,ARHGEF2,CAMSAP3	-3.33398	-0.62315
GO:1901880	negative regulation of protein depolymerization	CAPG,ARHGEF2,CAMSAP3	-2.32743	-0.303561
GO:0043242	negative regulation of protein-containing complex disassembly	CAPG,ARHGEF2,CAMSAP3	-2.15702	-0.179348
GO:0051494	negative regulation of cytoskeleton organization	CAPG,MYOC,ARHGEF2,CAMSAP3	-2.04295	-0.124872
GO:1902904	negative regulation of supramolecular fiber organization	CAPG,MYOC,ARHGEF2,CAMSAP3	-2.00613	-0.124872
GO:1901879	regulation of protein depolymerization	CAPG,ARHGEF2,CAMSAP3	-1.98285	-0.124872
GO:1902903	regulation of supramolecular fiber organization	CAPG,DBN1,MYOC,SERPINF2,ARHGEF2,CAMSAP3	-1.86306	-0.124872
GO:0001952	regulation of cell-matrix adhesion	MYOC,CCL25,CAMSAP3	-1.58899	-0.0219296
GO:0010639	negative regulation of organelle organization	CAPG,MYOC,ARHGEF2,CAMSAP3,NUF2	-1.50508	0
GO:0032886	regulation of microtubule-based process	CCR6,ARHGEF2,CAMSAP3,GEN1	-1.4032	0

## Sheet: Sheet2
Supplementary table 7B. Functional categories of Thai specific genes with germline mutations
Term	Description	Gene	LogP	Log(q-value)
GO:0043010	camera-type eye development	MITF,SKIL,SLC25A25	-2.15384	0
GO:0001654	eye development	MITF,SKIL,SLC25A25	-1.98862	0
GO:0150063	visual system development	MITF,SKIL,SLC25A25	-1.97595	0
GO:0048880	sensory system development	MITF,SKIL,SLC25A25	-1.95722	0
GO:0007423	sensory organ development	MITF,SKIL,SLC25A25	-1.51964	0
GO:1902105	regulation of leukocyte differentiation	CAMK4,IL2RA,MITF	-2.20722	0
GO:1903706	regulation of hemopoiesis	CAMK4,IL2RA,MITF	-1.8913	0
GO:0006954	inflammatory response	CAMK4,IL2RA,SLC11A1	-1.58564	0
GO:0007167	enzyme-linked receptor protein signaling pathway	ADRB2,SKIL,DOK2	-1.42324	0
GO:0048524	positive regulation of viral process	IFIT1,P4HB,TRIM11	-4.2364	-1.04524
GO:1903900	regulation of viral life cycle	IFIT1,P4HB,TRIM11	-3.17965	-0.507022
GO:0050792	regulation of viral process	IFIT1,P4HB,TRIM11	-3.01062	-0.507022
GO:0060284	regulation of cell development	P4HB,SKIL,BCL11A,TRIM11	-2.49415	-0.28303
GO:0043087	regulation of GTPase activity	RASA4,LRCH1,TBC1D1	-2.00145	0
GO:0030336	negative regulation of cell migration	HAS1,MITF,LRCH1	-2.00145	0
GO:2000146	negative regulation of cell motility	HAS1,MITF,LRCH1	-1.95413	0
GO:0051271	negative regulation of cellular component movement	HAS1,MITF,LRCH1	-1.92975	0
GO:0040013	negative regulation of locomotion	HAS1,MITF,LRCH1	-1.85143	0
